# Supplementary material for: Twin-peak temporal regulation during human neocortical development
Source: Cell Discov. 2019 Dec 17;5:61. doi: 10.1038/s41421-019-0129-3 (PMC6915741; doi:10.1038/s41421-019-0129-3)
Supplement: Supplementary file 2 — supplementary Table S3 [file 41421_2019_129_MOESM2_ESM.xlsx]

## Sheet: Supplementary TableS3
Supplementary Table S3, List of developmental DEGs in the human prefrontal cortex.
	S5s to S4s	S8s to S5s	S8s to S10s	S11s to S10s	S12s to S11s	S13s to S12s	S14s to S13s	S15s to S14s
AASS	YES	NO	NO	NO	NO	NO	NO	NO
ABHD3	YES	NO	NO	NO	NO	NO	NO	NO
ACTN2	YES	NO	NO	NO	YES	NO	NO	NO
ADAMTSL3	YES	YES	NO	NO	NO	NO	NO	NO
ADCY1	YES	NO	NO	NO	NO	NO	NO	NO
ADCY8	YES	NO	NO	NO	NO	NO	NO	NO
AFF2	YES	YES	NO	NO	NO	NO	NO	NO
AJAP1	YES	NO	NO	NO	YES	NO	NO	NO
AKNAD1	YES	NO	YES	NO	NO	NO	NO	NO
ALCAM	YES	NO	NO	NO	NO	NO	NO	NO
ANP32E	YES	NO	NO	NO	NO	NO	NO	NO
ARHGAP15	YES	NO	NO	NO	NO	NO	NO	NO
ARHGAP20	YES	NO	NO	NO	YES	NO	NO	NO
ATAD2	YES	YES	NO	NO	NO	NO	NO	NO
AURKA	YES	YES	NO	NO	NO	NO	NO	NO
BCL6	YES	NO	NO	NO	NO	NO	NO	NO
BHLHE22	YES	YES	YES	NO	NO	NO	NO	NO
BUB1B	YES	YES	NO	NO	NO	NO	NO	NO
C1orf115	YES	YES	NO	NO	NO	NO	NO	NO
C1orf173	YES	YES	NO	NO	YES	NO	NO	NO
C1orf187	YES	YES	YES	NO	NO	NO	NO	NO
CACNA1I	YES	YES	NO	NO	NO	NO	NO	NO
CACNA2D3	YES	YES	NO	YES	YES	NO	NO	NO
CALB1	YES	YES	NO	NO	NO	NO	NO	NO
CALN1	YES	NO	YES	NO	NO	NO	NO	NO
CBLN2	YES	NO	NO	NO	YES	NO	NO	NO
CBLN4	YES	YES	YES	NO	NO	NO	NO	NO
CCBE1	YES	YES	YES	NO	NO	NO	NO	NO
CCDC85A	YES	YES	NO	NO	NO	NO	NO	NO
CCNA2	YES	YES	NO	NO	NO	NO	NO	NO
CCNB1	YES	YES	NO	NO	YES	NO	NO	NO
CDC45	YES	YES	NO	NO	NO	NO	NO	NO
CDCA5	YES	YES	NO	NO	YES	NO	NO	NO
CDCA7	YES	YES	NO	NO	NO	NO	NO	NO
CDH10	YES	NO	NO	YES	YES	NO	NO	NO
CDH12	YES	NO	NO	NO	YES	NO	NO	NO
CDH7	YES	YES	NO	NO	NO	NO	NO	NO
CDH8	YES	YES	NO	NO	YES	NO	NO	NO
CDH9	YES	YES	NO	NO	YES	NO	NO	NO
CENPK	YES	YES	NO	NO	NO	NO	NO	NO
CHD5	YES	YES	NO	NO	NO	NO	NO	NO
CHRM3	YES	NO	NO	NO	YES	NO	NO	NO
CHST15	YES	NO	NO	NO	NO	NO	NO	NO
CHSY3	YES	NO	NO	YES	YES	NO	NO	NO
CNGA3	YES	NO	NO	NO	NO	NO	NO	NO
CNTNAP2	YES	NO	NO	NO	NO	NO	NO	NO
COL4A5	YES	NO	NO	NO	NO	NO	NO	NO
COL9A3	YES	YES	NO	NO	NO	NO	NO	NO
CPNE4	YES	YES	NO	YES	YES	NO	NO	NO
CPNE8	YES	NO	NO	NO	NO	NO	NO	NO
CPVL	YES	YES	NO	NO	NO	NO	NO	NO
CREB5	YES	NO	NO	NO	NO	NO	NO	NO
CTXN3	YES	YES	NO	NO	YES	NO	NO	NO
CUX2	YES	NO	NO	NO	NO	NO	NO	NO
CXXC4	YES	YES	YES	NO	NO	NO	NO	NO
DEPDC1	YES	NO	NO	NO	NO	NO	NO	NO
DLGAP2	YES	YES	NO	NO	YES	NO	NO	NO
DLGAP5	YES	YES	NO	NO	NO	NO	NO	NO
DLX6-AS1	YES	YES	NO	NO	NO	NO	NO	NO
DNAJC6	YES	NO	NO	NO	YES	NO	NO	NO
DOK5	YES	YES	NO	NO	NO	NO	NO	NO
DPYD	YES	NO	NO	NO	NO	NO	NO	NO
DSC2	YES	NO	NO	YES	NO	NO	NO	NO
ECT2	YES	NO	NO	NO	YES	NO	NO	NO
EMX2OS	YES	NO	NO	NO	NO	NO	NO	NO
EOMES	YES	YES	NO	NO	NO	NO	NO	NO
FABP3	YES	YES	NO	NO	NO	NO	NO	NO
FAM159B	YES	NO	YES	YES	NO	NO	NO	NO
FAM189A1	YES	NO	NO	NO	NO	NO	NO	NO
FAM19A2	YES	NO	NO	NO	NO	NO	NO	NO
FAM83D	YES	YES	NO	NO	NO	NO	NO	NO
FANCD2	YES	NO	NO	NO	NO	NO	NO	NO
FBXO27	YES	NO	NO	NO	NO	NO	NO	NO
FGF12	YES	NO	NO	NO	NO	NO	NO	NO
FGF9	YES	YES	NO	NO	YES	NO	NO	NO
FLRT2	YES	YES	NO	NO	NO	NO	NO	NO
FNDC1	YES	YES	YES	NO	NO	NO	NO	NO
FOXP1	YES	NO	NO	NO	NO	NO	NO	NO
FRMPD4	YES	NO	NO	NO	NO	NO	NO	NO
FZD8	YES	NO	NO	NO	NO	NO	NO	NO
GABBR2	YES	YES	NO	YES	YES	NO	NO	NO
GABRA1	YES	YES	NO	YES	YES	NO	NO	NO
GABRG1	YES	YES	NO	NO	NO	NO	NO	NO
GHRH	YES	YES	NO	NO	NO	NO	NO	NO
GLI2	YES	NO	NO	NO	NO	NO	NO	NO
GLI3	YES	YES	NO	NO	NO	NO	NO	NO
GLRA2	YES	YES	YES	NO	NO	NO	NO	NO
GMNN	YES	NO	NO	NO	NO	NO	NO	NO
GPC4	YES	NO	NO	NO	NO	NO	NO	NO
GPR85	YES	YES	NO	NO	NO	NO	NO	NO
GPR88	YES	YES	YES	YES	YES	NO	NO	NO
GREM2	YES	NO	NO	NO	YES	NO	NO	NO
GRIN3A	YES	YES	YES	YES	YES	NO	NO	NO
GRM7	YES	NO	NO	NO	NO	NO	NO	NO
GRP	YES	NO	NO	NO	YES	NO	NO	NO
HES1	YES	NO	NO	NO	NO	NO	NO	NO
HMGA2	YES	YES	NO	NO	NO	NO	NO	NO
HMGB2	YES	YES	NO	NO	NO	NO	NO	NO
HS3ST5	YES	NO	NO	NO	YES	NO	NO	NO
ID4	YES	NO	YES	NO	NO	NO	NO	NO
IGF1	YES	YES	YES	NO	NO	NO	NO	NO
IL7	YES	YES	NO	NO	NO	NO	NO	NO
ITGA6	YES	NO	NO	NO	NO	NO	NO	NO
ITPR1	YES	NO	NO	NO	YES	NO	NO	NO
JAKMIP3	YES	NO	NO	NO	NO	NO	NO	NO
KCND2	YES	YES	YES	NO	NO	NO	NO	NO
KCNJ10	YES	YES	NO	NO	NO	NO	NO	NO
KCNK2	YES	YES	NO	NO	YES	NO	NO	NO
KCNV1	YES	NO	NO	NO	YES	NO	NO	NO
KIAA1199	YES	YES	NO	NO	NO	NO	NO	NO
KIAA1239	YES	NO	NO	YES	YES	NO	NO	NO
KLF9	YES	YES	NO	NO	NO	NO	NO	NO
KLHL14	YES	YES	NO	NO	NO	NO	NO	NO
KLHL4	YES	NO	NO	NO	NO	NO	NO	NO
KYNU	YES	NO	NO	NO	NO	NO	NO	NO
L3MBTL3	YES	YES	NO	NO	NO	NO	NO	NO
L3MBTL4	YES	NO	NO	NO	NO	NO	NO	NO
LACC1	YES	NO	NO	NO	NO	NO	NO	NO
LDB2	YES	NO	NO	NO	NO	NO	NO	NO
LGI1	YES	YES	NO	YES	YES	NO	NO	NO
LMO4	YES	NO	NO	NO	NO	NO	NO	NO
LOC150568	YES	YES	NO	NO	NO	NO	NO	NO
LOC150622	YES	YES	NO	NO	NO	NO	NO	NO
LOC157503	YES	NO	YES	YES	YES	NO	NO	NO
LOC285084	YES	YES	NO	NO	NO	NO	NO	NO
LOC401442	YES	YES	NO	NO	YES	NO	NO	NO
LOC653602	YES	YES	NO	NO	NO	NO	NO	NO
LPAR4	YES	NO	NO	NO	NO	NO	NO	NO
LPL	YES	YES	YES	NO	NO	NO	NO	NO
LRFN5	YES	NO	NO	NO	YES	NO	NO	NO
LRRC4C	YES	YES	NO	NO	NO	NO	NO	NO
LRRC8B	YES	NO	NO	YES	YES	NO	NO	NO
LRRN3	YES	NO	NO	YES	NO	NO	NO	NO
LRRTM1	YES	NO	NO	NO	NO	NO	NO	NO
LUZP2	YES	YES	YES	NO	NO	NO	NO	NO
MAD2L1	YES	NO	NO	NO	NO	NO	NO	NO
MB21D2	YES	YES	NO	NO	NO	NO	NO	NO
MCF2L2	YES	YES	NO	NO	NO	NO	NO	NO
MCM10	YES	YES	YES	NO	NO	NO	NO	NO
MCM3	YES	NO	NO	NO	NO	NO	NO	NO
ME1	YES	YES	NO	NO	NO	NO	NO	NO
MESP1	YES	YES	NO	NO	NO	NO	NO	NO
MGAT4C	YES	NO	NO	NO	NO	NO	NO	NO
MID1	YES	YES	NO	NO	NO	NO	NO	NO
MST4	YES	NO	NO	NO	NO	NO	NO	NO
MYLIP	YES	NO	NO	NO	NO	NO	NO	NO
NAV3	YES	NO	NO	NO	NO	NO	NO	NO
NCALD	YES	YES	NO	NO	NO	NO	NO	NO
NCAPG	YES	YES	NO	NO	NO	NO	NO	NO
NCAPH	YES	YES	NO	NO	NO	NO	NO	NO
NDST3	YES	NO	NO	NO	YES	NO	NO	NO
NDST4	YES	NO	NO	NO	NO	NO	NO	NO
NECAB1	YES	NO	NO	NO	NO	NO	NO	NO
NEFL	YES	YES	NO	NO	YES	NO	NO	NO
NEFM	YES	NO	NO	NO	YES	NO	NO	NO
NELL1	YES	NO	NO	YES	YES	NO	NO	NO
NFE2L2	YES	NO	NO	NO	NO	NO	NO	NO
NHLH2	YES	NO	NO	NO	NO	NO	NO	NO
NKAIN2	YES	NO	NO	NO	NO	NO	NO	NO
NOTCH1	YES	NO	NO	NO	NO	NO	NO	NO
NOTCH2	YES	NO	NO	NO	NO	NO	NO	NO
NOTCH2NL	YES	YES	NO	NO	NO	NO	NO	NO
NPNT	YES	YES	YES	NO	NO	NO	NO	NO
NPR3	YES	YES	YES	NO	NO	NO	NO	NO
NPY5R	YES	NO	NO	NO	YES	NO	NO	NO
NR2E1	YES	NO	NO	NO	NO	NO	NO	NO
NRP1	YES	YES	NO	NO	NO	NO	NO	NO
NTF3	YES	YES	YES	NO	NO	NO	NO	NO
ODZ2	YES	NO	NO	NO	NO	NO	NO	NO
ORC6	YES	NO	NO	NO	NO	NO	NO	NO
OTX1	YES	NO	NO	NO	NO	NO	NO	NO
PAX6	YES	NO	NO	NO	NO	NO	NO	NO
PCDH10	YES	NO	NO	NO	NO	NO	NO	NO
PCDH11Y	YES	NO	NO	NO	NO	NO	NO	NO
PCSK1	YES	YES	NO	YES	YES	NO	NO	NO
PCSK6	YES	NO	NO	NO	NO	NO	NO	NO
PDGFD	YES	NO	NO	NO	NO	NO	NO	NO
PDZRN3	YES	YES	NO	NO	NO	NO	NO	NO
PLAG1	YES	YES	NO	NO	NO	NO	NO	NO
PLCH2	YES	NO	NO	NO	NO	NO	NO	NO
PLXNA4	YES	YES	NO	NO	NO	NO	NO	NO
PPP1R14C	YES	NO	NO	NO	NO	NO	NO	NO
PRKCE	YES	YES	NO	NO	NO	NO	NO	NO
PROM1	YES	YES	NO	NO	NO	NO	NO	NO
PTCHD1	YES	NO	NO	YES	YES	NO	NO	NO
PTPRK	YES	NO	NO	NO	NO	NO	NO	NO
PTPRT	YES	YES	NO	NO	YES	NO	NO	NO
PTTG1	YES	YES	NO	NO	NO	NO	NO	NO
RAD51	YES	YES	NO	NO	NO	NO	NO	NO
RASL10A	YES	YES	NO	NO	NO	NO	NO	NO
RBM24	YES	NO	NO	NO	NO	NO	NO	NO
RCAN2	YES	YES	NO	NO	NO	NO	NO	NO
RCN1	YES	NO	NO	NO	NO	NO	NO	NO
RHBDL3	YES	NO	NO	NO	NO	NO	NO	NO
RIMBP2	YES	NO	NO	NO	NO	NO	NO	NO
RIMS2	YES	YES	NO	NO	NO	NO	NO	NO
RIMS4	YES	NO	NO	NO	NO	NO	NO	NO
RIT2	YES	NO	NO	NO	NO	NO	NO	NO
RPRM	YES	NO	YES	YES	NO	NO	NO	NO
RSPO3	YES	YES	NO	NO	YES	NO	NO	NO
SAMD4A	YES	NO	NO	NO	NO	NO	NO	NO
SAMD5	YES	NO	NO	NO	NO	NO	NO	NO
SATB2	YES	YES	YES	NO	NO	NO	NO	NO
SCG2	YES	YES	NO	NO	YES	NO	NO	NO
SCN9A	YES	NO	YES	NO	NO	NO	NO	NO
SEMA3E	YES	YES	NO	YES	YES	NO	NO	NO
SFRP1	YES	YES	NO	NO	NO	NO	NO	NO
SFRP2	YES	YES	NO	NO	NO	NO	NO	NO
SH3GL3	YES	NO	NO	NO	NO	NO	NO	NO
SHC4	YES	NO	NO	NO	NO	NO	NO	NO
SHROOM2	YES	NO	NO	NO	NO	NO	NO	NO
SLC10A4	YES	NO	NO	NO	NO	NO	NO	NO
SLITRK3	YES	YES	NO	YES	YES	NO	NO	NO
SLITRK5	YES	NO	NO	NO	YES	NO	NO	NO
SLN	YES	NO	NO	NO	NO	NO	NO	NO
SOSTDC1	YES	NO	NO	NO	YES	NO	NO	NO
SOX3	YES	YES	NO	NO	NO	NO	NO	NO
ST18	YES	YES	NO	NO	NO	NO	NO	NO
ST6GALNAC5	YES	NO	NO	NO	YES	NO	NO	NO
STC1	YES	NO	NO	NO	NO	NO	NO	NO
STK17A	YES	NO	NO	NO	NO	NO	NO	NO
STK17B	YES	NO	NO	NO	NO	NO	NO	NO
STK32B	YES	YES	YES	NO	NO	NO	NO	NO
SULF1	YES	NO	NO	NO	NO	NO	NO	NO
SULF2	YES	NO	NO	NO	NO	NO	NO	NO
SV2B	YES	YES	NO	YES	YES	NO	NO	NO
SVEP1	YES	NO	NO	NO	NO	NO	NO	NO
SYBU	YES	NO	NO	NO	NO	NO	NO	NO
SYNPR	YES	YES	NO	NO	YES	NO	NO	NO
TAL2	YES	YES	NO	NO	NO	NO	NO	NO
THRB	YES	NO	NO	NO	NO	NO	NO	NO
THSD7A	YES	NO	NO	NO	NO	NO	NO	NO
THSD7B	YES	YES	YES	NO	NO	NO	NO	NO
TM6SF1	YES	YES	NO	NO	NO	NO	NO	NO
TMCC3	YES	NO	NO	NO	NO	NO	NO	NO
TMEFF2	YES	NO	NO	NO	NO	NO	NO	NO
TMEM200A	YES	NO	NO	NO	NO	NO	NO	NO
TMPRSS5	YES	YES	NO	NO	NO	NO	NO	NO
TRNP1	YES	NO	NO	NO	NO	NO	NO	NO
TTPA	YES	YES	NO	NO	NO	NO	NO	NO
TTR	YES	NO	NO	NO	NO	NO	NO	NO
USP32P1	YES	YES	NO	NO	NO	NO	NO	NO
USP32P2	YES	YES	NO	NO	NO	NO	NO	NO
USP6	YES	YES	NO	NO	NO	NO	NO	NO
UST	YES	NO	NO	NO	NO	NO	NO	NO
VIP	YES	YES	NO	NO	NO	NO	NO	NO
VSTM2B	YES	NO	NO	NO	NO	NO	NO	NO
VWC2	YES	YES	NO	NO	NO	NO	NO	NO
XKR4	YES	NO	YES	NO	NO	NO	NO	NO
XRCC2	YES	YES	NO	NO	NO	NO	NO	NO
YAP1	YES	NO	NO	NO	NO	NO	NO	NO
ZCCHC12	YES	NO	NO	NO	NO	NO	NO	NO
ZIC3	YES	NO	NO	NO	NO	NO	NO	NO
ZNF385B	YES	YES	NO	NO	NO	NO	NO	NO
A1BG	NO	YES	NO	NO	NO	NO	NO	NO
A2M	NO	YES	NO	YES	YES	NO	NO	NO
AARS	NO	YES	NO	NO	NO	NO	NO	NO
ABCA1	NO	YES	NO	NO	NO	NO	NO	NO
ABCA3	NO	YES	NO	NO	NO	NO	NO	NO
ABCB1	NO	YES	NO	NO	YES	NO	NO	NO
ABHD12	NO	YES	NO	NO	NO	NO	NO	NO
ABHD12B	NO	YES	NO	NO	NO	NO	NO	NO
ABHD14B	NO	YES	NO	NO	NO	NO	NO	NO
ABHD15	NO	YES	NO	NO	NO	NO	NO	NO
ABHD8	NO	YES	NO	NO	NO	NO	NO	NO
ACACB	NO	YES	NO	NO	YES	NO	NO	NO
ACCN1	NO	YES	NO	NO	NO	NO	NO	NO
ACCN4	NO	YES	NO	NO	NO	NO	NO	NO
ACOT13	NO	YES	NO	NO	NO	NO	NO	NO
ACOX2	NO	YES	NO	NO	NO	NO	NO	NO
ACSBG1	NO	YES	NO	NO	NO	NO	NO	NO
ACSF2	NO	YES	NO	NO	NO	NO	NO	NO
ACSS1	NO	YES	NO	NO	NO	NO	NO	NO
ACSS3	NO	YES	NO	NO	NO	NO	NO	NO
ACTA2	NO	YES	NO	NO	NO	NO	NO	NO
ACTL6A	NO	YES	NO	NO	NO	NO	NO	NO
ACTN1	NO	YES	NO	NO	NO	NO	NO	NO
ACTR5	NO	YES	NO	NO	NO	NO	NO	NO
ACVR2A	NO	YES	NO	YES	YES	NO	NO	NO
ADAM10	NO	YES	NO	NO	NO	NO	NO	NO
ADAM23	NO	YES	NO	NO	NO	NO	NO	NO
ADAMTS17	NO	YES	NO	NO	NO	NO	NO	NO
ADAMTS18	NO	YES	NO	NO	NO	NO	NO	NO
ADAMTS19	NO	YES	NO	NO	NO	NO	NO	NO
ADAP1	NO	YES	NO	NO	NO	NO	NO	NO
ADAT1	NO	YES	NO	NO	YES	NO	NO	NO
ADCYAP1	NO	YES	NO	NO	NO	NO	NO	NO
ADD3	NO	YES	NO	NO	NO	NO	NO	NO
ADHFE1	NO	YES	NO	NO	NO	NO	NO	NO
ADNP	NO	YES	NO	NO	NO	NO	NO	NO
ADORA2B	NO	YES	NO	NO	NO	NO	NO	NO
ADORA3	NO	YES	YES	NO	NO	NO	NO	NO
ADRA2A	NO	YES	NO	NO	NO	NO	NO	NO
ADRBK2	NO	YES	NO	NO	NO	NO	NO	NO
AEN	NO	YES	NO	NO	NO	NO	NO	NO
AFAP1L2	NO	YES	NO	NO	NO	NO	NO	NO
AGBL4	NO	YES	NO	NO	NO	NO	NO	NO
AGMO	NO	YES	NO	YES	NO	NO	NO	NO
AGPAT4-IT1	NO	YES	NO	NO	NO	NO	NO	NO
AGT	NO	YES	NO	NO	NO	NO	NO	NO
AGXT2L1	NO	YES	NO	NO	NO	NO	NO	NO
AHCYL1	NO	YES	NO	NO	NO	NO	NO	NO
AHCYL2	NO	YES	NO	NO	NO	NO	NO	NO
AIM2	NO	YES	NO	NO	NO	NO	NO	NO
AK5	NO	YES	NO	NO	NO	NO	NO	NO
AK8	NO	YES	NO	NO	NO	NO	NO	NO
AKAP13	NO	YES	NO	NO	NO	NO	NO	NO
AKAP9	NO	YES	NO	NO	NO	NO	NO	NO
AKD1	NO	YES	NO	NO	NO	NO	NO	NO
AKR1C2	NO	YES	NO	NO	NO	NO	NO	NO
AKR1C3	NO	YES	NO	NO	NO	NO	NO	NO
ALDH1A1	NO	YES	YES	NO	YES	NO	NO	NO
ALDH1L1	NO	YES	NO	NO	NO	NO	NO	NO
ALDH2	NO	YES	NO	NO	NO	NO	NO	NO
ALDH4A1	NO	YES	NO	NO	NO	NO	NO	NO
ALDH5A1	NO	YES	NO	NO	NO	NO	NO	NO
ALDH6A1	NO	YES	NO	NO	NO	NO	NO	NO
ALDOC	NO	YES	NO	NO	NO	NO	NO	NO
ALMS1	NO	YES	NO	NO	NO	NO	NO	NO
ALOX5	NO	YES	NO	NO	NO	NO	NO	NO
ALOX5AP	NO	YES	NO	NO	NO	NO	NO	NO
ALPK1	NO	YES	NO	NO	NO	NO	NO	NO
AMIGO1	NO	YES	NO	NO	NO	NO	NO	NO
AMPD3	NO	YES	NO	NO	NO	NO	NO	NO
ANGEL2	NO	YES	NO	NO	NO	NO	NO	NO
ANGPTL4	NO	YES	NO	NO	NO	NO	NO	NO
ANGPTL5	NO	YES	NO	NO	NO	NO	NO	NO
ANKAR	NO	YES	NO	NO	NO	NO	NO	NO
ANKRD10	NO	YES	NO	NO	NO	NO	NO	NO
ANKRD10-IT1	NO	YES	NO	NO	NO	NO	NO	NO
ANKRD19P	NO	YES	NO	NO	NO	NO	NO	NO
ANKRD34A	NO	YES	NO	NO	NO	NO	NO	NO
ANKRD36B	NO	YES	NO	NO	NO	NO	NO	NO
ANKRD42	NO	YES	NO	NO	YES	NO	NO	NO
ANKRD43	NO	YES	NO	NO	NO	NO	NO	NO
ANKRD55	NO	YES	NO	NO	YES	NO	NO	NO
ANKRD57	NO	YES	YES	NO	NO	NO	NO	NO
ANKRD9	NO	YES	NO	NO	NO	NO	NO	NO
ANO4	NO	YES	NO	NO	NO	NO	NO	NO
ANO5	NO	YES	NO	NO	YES	NO	NO	NO
ANP32A	NO	YES	NO	NO	NO	NO	NO	NO
ANP32A-IT1	NO	YES	NO	NO	NO	NO	NO	NO
ANP32B	NO	YES	NO	YES	YES	NO	NO	NO
ANXA11	NO	YES	YES	NO	NO	NO	NO	NO
ANXA3	NO	YES	NO	YES	YES	NO	NO	NO
ANXA6	NO	YES	NO	NO	NO	NO	NO	NO
AP4B1	NO	YES	NO	NO	NO	NO	NO	NO
APBA1	NO	YES	NO	NO	NO	NO	NO	NO
APBB1IP	NO	YES	NO	NO	NO	NO	NO	NO
APCDD1	NO	YES	NO	NO	YES	NO	NO	NO
APEX1	NO	YES	NO	NO	NO	NO	NO	NO
APLN	NO	YES	NO	NO	YES	NO	NO	NO
APOA1	NO	YES	NO	NO	YES	NO	NO	NO
APOBEC3B	NO	YES	NO	YES	YES	NO	NO	NO
APOC1	NO	YES	NO	NO	YES	NO	NO	NO
APOC1P1	NO	YES	NO	NO	YES	NO	NO	NO
APOD	NO	YES	YES	NO	NO	NO	NO	NO
APOE	NO	YES	NO	NO	NO	NO	NO	NO
AQP1	NO	YES	NO	NO	NO	NO	NO	NO
AQP4	NO	YES	NO	NO	NO	NO	NO	NO
ARC	NO	YES	NO	NO	NO	NO	NO	NO
ARF3	NO	YES	NO	NO	NO	NO	NO	NO
ARHGAP11A	NO	YES	NO	NO	NO	NO	NO	NO
ARHGAP25	NO	YES	NO	NO	NO	NO	NO	NO
ARHGAP26	NO	YES	NO	NO	NO	NO	NO	NO
ARHGAP31	NO	YES	NO	NO	NO	NO	NO	NO
ARHGAP32	NO	YES	NO	NO	NO	NO	NO	NO
ARHGAP44	NO	YES	NO	NO	NO	NO	NO	NO
ARHGAP9	NO	YES	NO	NO	NO	NO	NO	NO
ARHGDIG	NO	YES	NO	NO	NO	NO	NO	NO
ARHGEF26	NO	YES	NO	NO	NO	NO	NO	NO
ARHGEF4	NO	YES	NO	NO	NO	NO	NO	NO
ARHGEF6	NO	YES	NO	NO	NO	NO	NO	NO
ARID2	NO	YES	NO	NO	NO	NO	NO	NO
ARID3B	NO	YES	NO	NO	NO	NO	NO	NO
ARL13A	NO	YES	NO	NO	NO	NO	NO	NO
ARL17A	NO	YES	NO	NO	NO	NO	NO	NO
ARL5B	NO	YES	NO	NO	NO	NO	NO	NO
ARL8B	NO	YES	NO	NO	NO	NO	NO	NO
ARL9	NO	YES	NO	NO	NO	NO	NO	NO
ARNTL	NO	YES	NO	NO	NO	NO	NO	NO
ARRDC2	NO	YES	NO	NO	NO	NO	NO	NO
ARRDC3	NO	YES	NO	NO	NO	NO	NO	NO
AS3MT	NO	YES	NO	NO	NO	NO	NO	NO
ASB5	NO	YES	NO	NO	NO	NO	NO	NO
ASF1B	NO	YES	NO	NO	NO	NO	NO	NO
ASH1L	NO	YES	NO	NO	NO	NO	NO	NO
ASPA	NO	YES	YES	NO	NO	NO	NO	NO
ASPHD1	NO	YES	NO	NO	NO	NO	NO	NO
ASPHD2	NO	YES	NO	YES	YES	NO	NO	NO
ASS1	NO	YES	NO	NO	NO	NO	NO	NO
ASTN1	NO	YES	NO	NO	NO	NO	NO	NO
ASXL3	NO	YES	NO	NO	NO	NO	NO	NO
ATAD2B	NO	YES	NO	NO	NO	NO	NO	NO
ATAD5	NO	YES	NO	NO	NO	NO	NO	NO
ATAT1	NO	YES	NO	NO	NO	NO	NO	NO
ATF1	NO	YES	NO	NO	NO	NO	NO	NO
ATF2	NO	YES	NO	NO	YES	NO	NO	NO
ATG12	NO	YES	NO	NO	NO	NO	NO	NO
ATHL1	NO	YES	NO	NO	YES	NO	NO	NO
ATP10A	NO	YES	NO	NO	NO	NO	NO	NO
ATP11C	NO	YES	NO	NO	NO	NO	NO	NO
ATP13A4	NO	YES	NO	NO	NO	NO	NO	NO
ATP1A2	NO	YES	NO	NO	NO	NO	NO	NO
ATP1B1	NO	YES	NO	NO	NO	NO	NO	NO
ATP1B2	NO	YES	NO	NO	NO	NO	NO	NO
ATP2B1	NO	YES	NO	YES	YES	NO	NO	NO
ATP2B2	NO	YES	NO	YES	YES	NO	NO	NO
ATP2B3	NO	YES	NO	NO	YES	NO	NO	NO
ATP2C1	NO	YES	NO	NO	NO	NO	NO	NO
ATP5D	NO	YES	NO	NO	NO	NO	NO	NO
ATP6V0A2	NO	YES	NO	NO	NO	NO	NO	NO
ATP6V0B	NO	YES	NO	NO	NO	NO	NO	NO
ATP6V0C	NO	YES	NO	NO	NO	NO	NO	NO
ATP8A1	NO	YES	NO	NO	NO	NO	NO	NO
AUTS2	NO	YES	NO	NO	NO	NO	NO	NO
AXIN2	NO	YES	NO	NO	NO	NO	NO	NO
AXL	NO	YES	NO	NO	NO	NO	NO	NO
B2M	NO	YES	NO	NO	NO	NO	NO	NO
B3GALTL	NO	YES	NO	NO	NO	NO	NO	NO
B3GAT3	NO	YES	NO	NO	NO	NO	NO	NO
B3GNT1	NO	YES	NO	NO	YES	NO	NO	NO
B3GNT5	NO	YES	NO	NO	NO	NO	NO	NO
B3GNTL1	NO	YES	NO	NO	NO	NO	NO	NO
B9D1	NO	YES	NO	NO	NO	NO	NO	NO
BAALC	NO	YES	NO	NO	NO	NO	NO	NO
BACH2	NO	YES	YES	NO	NO	NO	NO	NO
BAG3	NO	YES	NO	NO	NO	NO	NO	NO
BAI1	NO	YES	NO	NO	NO	NO	NO	NO
BAIAP3	NO	YES	NO	NO	NO	NO	NO	NO
BAMBI	NO	YES	NO	NO	NO	NO	NO	NO
BATF2	NO	YES	NO	NO	NO	NO	NO	NO
BAZ1A	NO	YES	NO	NO	NO	NO	NO	NO
BAZ2B	NO	YES	NO	NO	NO	NO	NO	NO
BBOX1	NO	YES	NO	NO	NO	NO	NO	NO
BCAN	NO	YES	NO	NO	NO	NO	NO	NO
BCAS1	NO	YES	YES	YES	YES	NO	NO	NO
BCDIN3D	NO	YES	NO	NO	NO	NO	NO	NO
BCHE	NO	YES	NO	NO	NO	NO	NO	NO
BCL10	NO	YES	NO	NO	NO	NO	NO	NO
BCL11A	NO	YES	NO	NO	NO	NO	NO	NO
BCL11B	NO	YES	NO	NO	NO	NO	NO	NO
BCL2	NO	YES	NO	NO	NO	NO	NO	NO
BCL2L2	NO	YES	NO	NO	NO	NO	NO	NO
BCL7A	NO	YES	NO	NO	NO	NO	NO	NO
BCL9	NO	YES	NO	NO	NO	NO	NO	NO
BCOR	NO	YES	NO	NO	NO	NO	NO	NO
BDH2	NO	YES	NO	NO	NO	NO	NO	NO
BEGAIN	NO	YES	NO	NO	NO	NO	NO	NO
BEND3	NO	YES	NO	NO	NO	NO	NO	NO
BEND5	NO	YES	NO	NO	NO	NO	NO	NO
BEND6	NO	YES	NO	NO	NO	NO	NO	NO
BEST2	NO	YES	NO	YES	YES	NO	NO	NO
BEX5	NO	YES	NO	NO	NO	NO	NO	NO
BFSP1	NO	YES	NO	NO	NO	NO	NO	NO
BHLHE40	NO	YES	NO	NO	NO	NO	NO	NO
BIRC5	NO	YES	NO	NO	NO	NO	NO	NO
BK250D10.8	NO	YES	NO	NO	YES	NO	NO	NO
BLNK	NO	YES	NO	NO	NO	NO	NO	NO
BMI1	NO	YES	NO	NO	NO	NO	NO	NO
BMPR1A	NO	YES	NO	NO	NO	NO	NO	NO
BMPR1B	NO	YES	NO	NO	NO	NO	NO	NO
BNIP2	NO	YES	NO	NO	NO	NO	NO	NO
BRCA2	NO	YES	NO	NO	NO	NO	NO	NO
BRD1	NO	YES	NO	NO	NO	NO	NO	NO
BROX	NO	YES	NO	NO	NO	NO	NO	NO
BRWD1	NO	YES	NO	NO	NO	NO	NO	NO
BSCL2	NO	YES	NO	NO	NO	NO	NO	NO
BST2	NO	YES	NO	NO	YES	NO	NO	NO
BTAF1	NO	YES	NO	NO	NO	NO	NO	NO
BTBD11	NO	YES	NO	NO	NO	NO	NO	NO
BTBD7	NO	YES	NO	NO	NO	NO	NO	NO
BTG1	NO	YES	NO	NO	NO	NO	NO	NO
BTN3A2	NO	YES	NO	NO	NO	NO	NO	NO
BUB1	NO	YES	YES	NO	NO	NO	NO	NO
BUB3	NO	YES	NO	NO	NO	NO	NO	NO
C10orf10	NO	YES	NO	NO	NO	NO	NO	NO
C10orf107	NO	YES	NO	NO	NO	NO	NO	NO
C10orf113	NO	YES	NO	NO	NO	NO	NO	NO
C10orf76	NO	YES	NO	NO	NO	NO	NO	NO
C10orf90	NO	YES	NO	NO	NO	NO	NO	NO
C11orf24	NO	YES	NO	NO	NO	NO	NO	NO
C11orf30	NO	YES	NO	NO	NO	NO	NO	NO
C11orf61	NO	YES	NO	NO	NO	NO	NO	NO
C11orf84	NO	YES	NO	NO	YES	NO	NO	NO
C11orf95	NO	YES	NO	NO	NO	NO	NO	NO
C12orf32	NO	YES	NO	NO	NO	NO	NO	NO
C12orf35	NO	YES	NO	NO	NO	NO	NO	NO
C12orf39	NO	YES	NO	NO	NO	NO	NO	NO
C12orf48	NO	YES	NO	NO	NO	NO	NO	NO
C12orf68	NO	YES	NO	NO	NO	NO	NO	NO
C13orf15	NO	YES	NO	NO	NO	NO	NO	NO
C14orf135	NO	YES	NO	NO	NO	NO	NO	NO
C14orf159	NO	YES	NO	NO	NO	NO	NO	NO
C14orf23	NO	YES	NO	NO	NO	NO	NO	NO
C15orf2	NO	YES	NO	NO	YES	NO	NO	NO
C15orf23	NO	YES	NO	NO	NO	NO	NO	NO
C15orf29	NO	YES	NO	NO	NO	NO	NO	NO
C15orf42	NO	YES	NO	NO	NO	NO	NO	NO
C15orf59	NO	YES	NO	NO	NO	NO	NO	NO
C16orf13	NO	YES	NO	NO	NO	NO	NO	NO
C16orf5	NO	YES	NO	NO	NO	NO	NO	NO
C16orf95	NO	YES	NO	NO	NO	NO	NO	NO
C17orf108	NO	YES	NO	NO	NO	NO	NO	NO
C17orf51	NO	YES	NO	NO	NO	NO	NO	NO
C17orf72	NO	YES	NO	NO	NO	NO	NO	NO
C17orf76-AS1	NO	YES	NO	NO	NO	NO	NO	NO
C17orf79	NO	YES	NO	NO	NO	NO	NO	NO
C18orf26	NO	YES	NO	NO	NO	NO	NO	NO
C18orf54	NO	YES	NO	NO	NO	NO	NO	NO
C19orf57	NO	YES	NO	NO	NO	NO	NO	NO
C19orf66	NO	YES	NO	NO	NO	NO	NO	NO
C1GALT1	NO	YES	NO	NO	NO	NO	NO	NO
C1orf151-NBL1	NO	YES	NO	NO	NO	NO	NO	NO
C1orf174	NO	YES	NO	NO	NO	NO	NO	NO
C1orf201	NO	YES	NO	NO	NO	NO	NO	NO
C1orf226	NO	YES	NO	NO	NO	NO	NO	NO
C1orf27	NO	YES	NO	NO	NO	NO	NO	NO
C1orf53	NO	YES	NO	NO	NO	NO	NO	NO
C1orf61	NO	YES	NO	NO	YES	NO	NO	NO
C1QA	NO	YES	NO	NO	NO	NO	NO	NO
C1QB	NO	YES	NO	NO	NO	NO	NO	NO
C1QC	NO	YES	NO	NO	NO	NO	NO	NO
C1QL2	NO	YES	NO	NO	NO	NO	NO	NO
C1R	NO	YES	NO	NO	NO	NO	NO	NO
C2	NO	YES	NO	NO	NO	NO	NO	NO
C20orf118	NO	YES	NO	NO	NO	NO	NO	NO
C20orf195	NO	YES	NO	NO	NO	NO	NO	NO
C20orf54	NO	YES	NO	NO	NO	NO	NO	NO
C21orf2	NO	YES	NO	NO	NO	NO	NO	NO
C21orf7	NO	YES	NO	NO	YES	NO	NO	NO
C22orf25	NO	YES	NO	NO	NO	NO	NO	NO
C22orf32	NO	YES	NO	NO	NO	NO	NO	NO
C2CD2L	NO	YES	NO	NO	NO	NO	NO	NO
C2CD4C	NO	YES	NO	NO	NO	NO	NO	NO
C2orf55	NO	YES	NO	NO	YES	NO	NO	NO
C2orf88	NO	YES	NO	NO	NO	NO	NO	NO
C3	NO	YES	NO	NO	NO	NO	NO	NO
C3AR1	NO	YES	NO	NO	NO	NO	NO	NO
C3orf62	NO	YES	NO	NO	NO	NO	NO	NO
C4orf19	NO	YES	NO	NO	NO	NO	NO	NO
C4orf46	NO	YES	NO	NO	NO	NO	NO	NO
C5orf32	NO	YES	NO	NO	NO	NO	NO	NO
C5orf41	NO	YES	NO	NO	NO	NO	NO	NO
C5orf54	NO	YES	NO	NO	NO	NO	NO	NO
C5orf62	NO	YES	NO	NO	NO	NO	NO	NO
C6orf1	NO	YES	NO	NO	NO	NO	NO	NO
C6orf115	NO	YES	NO	NO	NO	NO	NO	NO
C6orf118	NO	YES	NO	NO	NO	NO	NO	NO
C6orf192	NO	YES	NO	NO	NO	NO	NO	NO
C6orf208	NO	YES	NO	NO	NO	NO	NO	NO
C6orf58	NO	YES	NO	NO	NO	NO	NO	NO
C7orf58	NO	YES	NO	NO	NO	NO	NO	NO
C7orf61	NO	YES	NO	NO	NO	NO	NO	NO
C8orf42	NO	YES	NO	NO	NO	NO	NO	NO
C8orf46	NO	YES	NO	NO	NO	NO	NO	NO
C8orf48	NO	YES	NO	YES	YES	NO	NO	NO
C8orf58	NO	YES	NO	NO	NO	NO	NO	NO
C8orf85	NO	YES	NO	YES	NO	NO	NO	NO
C9orf135	NO	YES	NO	NO	NO	NO	NO	NO
C9orf140	NO	YES	NO	NO	NO	NO	NO	NO
C9orf69	NO	YES	NO	NO	NO	NO	NO	NO
C9orf72	NO	YES	NO	NO	YES	NO	NO	NO
CA10	NO	YES	NO	YES	NO	NO	NO	NO
CA11	NO	YES	NO	NO	NO	NO	NO	NO
CA2	NO	YES	NO	NO	NO	NO	NO	NO
CA7	NO	YES	NO	NO	NO	NO	NO	NO
CABIN1	NO	YES	NO	NO	NO	NO	NO	NO
CACNA1A	NO	YES	NO	NO	NO	NO	NO	NO
CACNA1F	NO	YES	NO	NO	NO	NO	NO	NO
CACNA2D2	NO	YES	NO	NO	NO	NO	NO	NO
CACNB2	NO	YES	NO	NO	NO	NO	NO	NO
CACNB4	NO	YES	NO	NO	NO	NO	NO	NO
CACNG2	NO	YES	NO	NO	NO	NO	NO	NO
CACNG3	NO	YES	NO	YES	NO	NO	NO	NO
CADPS2	NO	YES	NO	NO	NO	NO	NO	NO
CALY	NO	YES	NO	NO	NO	NO	NO	NO
CAMK1	NO	YES	NO	YES	NO	NO	NO	NO
CAMK1G	NO	YES	NO	YES	YES	NO	NO	NO
CAMK2B	NO	YES	NO	NO	NO	NO	NO	NO
CAMK2N2	NO	YES	NO	NO	NO	NO	NO	NO
CAMKK2	NO	YES	NO	NO	NO	NO	NO	NO
CAMKMT	NO	YES	NO	NO	NO	NO	NO	NO
CAP2	NO	YES	NO	YES	YES	NO	NO	NO
CAPN7	NO	YES	NO	NO	NO	NO	NO	NO
CAPRIN1	NO	YES	NO	NO	NO	NO	NO	NO
CAPS2	NO	YES	NO	NO	NO	NO	NO	NO
CAPSL	NO	YES	NO	NO	NO	NO	NO	NO
CARD10	NO	YES	NO	NO	NO	NO	NO	NO
CARD16	NO	YES	NO	NO	YES	NO	NO	NO
CARNS1	NO	YES	NO	NO	NO	NO	NO	NO
CARTPT	NO	YES	NO	NO	NO	NO	NO	NO
CASC5	NO	YES	NO	NO	NO	NO	NO	NO
CASP2	NO	YES	NO	NO	NO	NO	NO	NO
CASP6	NO	YES	NO	NO	NO	NO	NO	NO
CASQ2	NO	YES	NO	NO	YES	NO	NO	NO
CBFB	NO	YES	NO	NO	NO	NO	NO	NO
CBLB	NO	YES	NO	NO	NO	NO	NO	NO
CBR1	NO	YES	NO	NO	NO	NO	NO	NO
CBX6	NO	YES	NO	NO	NO	NO	NO	NO
CBX7	NO	YES	NO	NO	NO	NO	NO	NO
CCAR1	NO	YES	NO	NO	NO	NO	NO	NO
CCDC101	NO	YES	NO	NO	NO	NO	NO	NO
CCDC112	NO	YES	NO	NO	NO	NO	NO	NO
CCDC138	NO	YES	NO	NO	NO	NO	NO	NO
CCDC14	NO	YES	NO	NO	NO	NO	NO	NO
CCDC147	NO	YES	YES	YES	NO	NO	NO	NO
CCDC15	NO	YES	NO	NO	NO	NO	NO	NO
CCDC18	NO	YES	NO	NO	NO	NO	NO	NO
CCDC23	NO	YES	NO	NO	NO	NO	NO	NO
CCDC3	NO	YES	NO	NO	NO	NO	NO	NO
CCDC39	NO	YES	NO	NO	NO	NO	NO	NO
CCDC71L	NO	YES	NO	NO	NO	NO	NO	NO
CCDC76	NO	YES	NO	NO	NO	NO	NO	NO
CCDC77	NO	YES	NO	NO	NO	NO	NO	NO
CCDC80	NO	YES	NO	NO	NO	NO	NO	NO
CCDC82	NO	YES	NO	NO	NO	NO	NO	NO
CCDC85B	NO	YES	NO	NO	NO	NO	NO	NO
CCDC88C	NO	YES	YES	NO	NO	NO	NO	NO
CCK	NO	YES	NO	NO	NO	NO	NO	NO
CCL25	NO	YES	NO	YES	YES	NO	NO	NO
CCNB2	NO	YES	NO	NO	NO	NO	NO	NO
CCNE1	NO	YES	NO	NO	NO	NO	NO	NO
CCNG1	NO	YES	NO	NO	NO	NO	NO	NO
CCNG2	NO	YES	NO	NO	NO	NO	NO	NO
CCNJ	NO	YES	NO	NO	NO	NO	NO	NO
CCNL1	NO	YES	NO	NO	NO	NO	NO	NO
CCNL2	NO	YES	NO	NO	NO	NO	NO	NO
CCT2	NO	YES	NO	NO	NO	NO	NO	NO
CCT6A	NO	YES	NO	NO	NO	NO	NO	NO
CCT8	NO	YES	NO	NO	YES	NO	NO	NO
CD14	NO	YES	NO	NO	NO	NO	NO	NO
CD163	NO	YES	NO	NO	NO	NO	NO	NO
CD24	NO	YES	YES	NO	NO	NO	NO	NO
CD38	NO	YES	NO	NO	NO	NO	NO	NO
CD52	NO	YES	NO	NO	NO	NO	NO	NO
CD53	NO	YES	NO	YES	YES	NO	NO	NO
CD55	NO	YES	NO	NO	NO	NO	NO	NO
CD9	NO	YES	NO	NO	NO	NO	NO	NO
CDC20	NO	YES	NO	NO	NO	NO	NO	NO
CDC25C	NO	YES	NO	NO	NO	NO	NO	NO
CDC42BPB	NO	YES	NO	NO	YES	NO	NO	NO
CDCA4	NO	YES	NO	NO	NO	NO	NO	NO
CDCA8	NO	YES	NO	NO	NO	NO	NO	NO
CDH1	NO	YES	NO	NO	NO	NO	NO	NO
CDH13	NO	YES	NO	NO	YES	NO	NO	NO
CDH18	NO	YES	NO	NO	YES	NO	NO	NO
CDHR3	NO	YES	NO	NO	NO	NO	NO	NO
CDK1	NO	YES	NO	NO	NO	NO	NO	NO
CDK13	NO	YES	NO	NO	NO	NO	NO	NO
CDK19	NO	YES	NO	NO	NO	NO	NO	NO
CDK2	NO	YES	NO	NO	NO	NO	NO	NO
CDK2AP1	NO	YES	NO	NO	NO	NO	NO	NO
CDK5R2	NO	YES	NO	NO	NO	NO	NO	NO
CDK5RAP3	NO	YES	NO	NO	NO	NO	NO	NO
CDKN1A	NO	YES	NO	NO	NO	NO	NO	NO
CDKN3	NO	YES	NO	NO	NO	NO	NO	NO
CDS1	NO	YES	NO	NO	YES	NO	NO	NO
CEBPB	NO	YES	NO	NO	NO	NO	NO	NO
CEBPD	NO	YES	NO	NO	NO	NO	NO	NO
CECR2	NO	YES	NO	NO	NO	NO	NO	NO
CELF1	NO	YES	NO	NO	NO	NO	NO	NO
CELF4	NO	YES	NO	NO	NO	NO	NO	NO
CELSR3	NO	YES	NO	NO	NO	NO	NO	NO
CEND1	NO	YES	NO	NO	NO	NO	NO	NO
CENPE	NO	YES	NO	NO	NO	NO	NO	NO
CENPF	NO	YES	NO	NO	NO	NO	NO	NO
CENPH	NO	YES	NO	NO	NO	NO	NO	NO
CENPI	NO	YES	NO	NO	NO	NO	NO	NO
CENPM	NO	YES	NO	NO	NO	NO	NO	NO
CENPV	NO	YES	NO	NO	NO	NO	NO	NO
CENPW	NO	YES	NO	NO	NO	NO	NO	NO
CEP120	NO	YES	NO	NO	NO	NO	NO	NO
CEP135	NO	YES	NO	NO	NO	NO	NO	NO
CEP152	NO	YES	NO	NO	NO	NO	NO	NO
CEP170	NO	YES	NO	NO	NO	NO	NO	NO
CEP41	NO	YES	NO	NO	YES	NO	NO	NO
CEP55	NO	YES	NO	NO	NO	NO	NO	NO
CEP57	NO	YES	NO	NO	NO	NO	NO	NO
CEP57L1	NO	YES	NO	NO	NO	NO	NO	NO
CEP78	NO	YES	NO	NO	NO	NO	NO	NO
CEP89	NO	YES	NO	NO	NO	NO	NO	NO
CEP95	NO	YES	NO	NO	NO	NO	NO	NO
CERS1	NO	YES	NO	NO	NO	NO	NO	NO
CES1	NO	YES	NO	NO	NO	NO	NO	NO
CETN3	NO	YES	NO	NO	NO	NO	NO	NO
CGGBP1	NO	YES	NO	NO	NO	NO	NO	NO
CHADL	NO	YES	NO	NO	NO	NO	NO	NO
CHD1	NO	YES	NO	NO	NO	NO	NO	NO
CHD7	NO	YES	NO	NO	NO	NO	NO	NO
CHDH	NO	YES	NO	NO	NO	NO	NO	NO
CHGA	NO	YES	NO	YES	YES	NO	NO	NO
CHGB	NO	YES	NO	YES	YES	NO	NO	NO
CHI3L1	NO	YES	NO	NO	NO	NO	NO	NO
CHI3L2	NO	YES	NO	NO	NO	NO	NO	NO
CHML	NO	YES	NO	NO	NO	NO	NO	NO
CHN1	NO	YES	NO	NO	NO	NO	NO	NO
CHP	NO	YES	NO	NO	NO	NO	NO	NO
CHRD	NO	YES	NO	NO	NO	NO	NO	NO
CHRFAM7A	NO	YES	NO	NO	NO	NO	NO	NO
CHRM1	NO	YES	NO	YES	YES	NO	NO	NO
CHRNA5	NO	YES	NO	NO	NO	NO	NO	NO
CHST13	NO	YES	NO	NO	NO	NO	NO	NO
CHST6	NO	YES	NO	NO	NO	NO	NO	NO
CHST8	NO	YES	NO	YES	YES	NO	NO	NO
CHUK	NO	YES	NO	NO	NO	NO	NO	NO
CIDECP	NO	YES	NO	NO	NO	NO	NO	NO
CILP	NO	YES	NO	NO	NO	NO	NO	NO
CIT	NO	YES	NO	NO	NO	NO	NO	NO
CITED4	NO	YES	NO	NO	NO	NO	NO	NO
CKS2	NO	YES	NO	NO	NO	NO	NO	NO
CLCN4	NO	YES	NO	NO	NO	NO	NO	NO
CLDN10	NO	YES	NO	NO	NO	NO	NO	NO
CLEC14A	NO	YES	NO	NO	YES	NO	NO	NO
CLEC2L	NO	YES	NO	NO	NO	NO	NO	NO
CLEC4G	NO	YES	NO	NO	NO	NO	NO	NO
CLGN	NO	YES	NO	NO	NO	NO	NO	NO
CLIC4	NO	YES	NO	NO	NO	NO	NO	NO
CLIP3	NO	YES	NO	YES	NO	NO	NO	NO
CLK1	NO	YES	NO	NO	NO	NO	NO	NO
CLK4	NO	YES	NO	NO	NO	NO	NO	NO
CLMN	NO	YES	NO	NO	NO	NO	NO	NO
CLMP	NO	YES	YES	YES	NO	NO	NO	NO
CLPTM1	NO	YES	NO	NO	NO	NO	NO	NO
CLPX	NO	YES	NO	NO	YES	NO	NO	NO
CLSTN2	NO	YES	NO	NO	NO	NO	NO	NO
CLSTN3	NO	YES	NO	NO	NO	NO	NO	NO
CLYBL	NO	YES	NO	NO	NO	NO	NO	NO
CMTM4	NO	YES	NO	NO	NO	NO	NO	NO
CMYA5	NO	YES	NO	NO	NO	NO	NO	NO
CNKSR1	NO	YES	NO	NO	NO	NO	NO	NO
CNKSR3	NO	YES	NO	NO	NO	NO	NO	NO
CNNM1	NO	YES	NO	NO	NO	NO	NO	NO
CNOT2	NO	YES	NO	NO	NO	NO	NO	NO
CNOT6	NO	YES	NO	NO	NO	NO	NO	NO
CNTLN	NO	YES	NO	NO	NO	NO	NO	NO
CNTNAP1	NO	YES	NO	NO	NO	NO	NO	NO
CNTRL	NO	YES	NO	NO	NO	NO	NO	NO
COBL	NO	YES	NO	NO	NO	NO	NO	NO
COG3	NO	YES	NO	NO	NO	NO	NO	NO
COL13A1	NO	YES	NO	NO	NO	NO	NO	NO
COL1A1	NO	YES	YES	NO	NO	NO	NO	NO
COL24A1	NO	YES	YES	NO	NO	NO	NO	NO
COL8A2	NO	YES	NO	NO	NO	NO	NO	NO
COLEC12	NO	YES	NO	NO	NO	NO	NO	NO
COMMD2	NO	YES	NO	NO	NO	NO	NO	NO
COMMD3	NO	YES	NO	NO	NO	NO	NO	NO
COPS2	NO	YES	NO	NO	NO	NO	NO	NO
CORO1A	NO	YES	NO	NO	NO	NO	NO	NO
CORO6	NO	YES	NO	NO	NO	NO	NO	NO
COX7A1	NO	YES	NO	NO	NO	NO	NO	NO
CPE	NO	YES	NO	NO	NO	NO	NO	NO
CPEB1	NO	YES	NO	NO	NO	NO	NO	NO
CPLX1	NO	YES	NO	NO	NO	NO	NO	NO
CPLX2	NO	YES	NO	NO	NO	NO	NO	NO
CPLX3	NO	YES	NO	NO	NO	NO	NO	NO
CPM	NO	YES	NO	NO	NO	NO	NO	NO
CPNE5	NO	YES	NO	NO	NO	NO	NO	NO
CPNE6	NO	YES	NO	NO	NO	NO	NO	NO
CPNE9	NO	YES	NO	YES	YES	NO	NO	NO
CPXM2	NO	YES	NO	NO	NO	NO	NO	NO
CRAMP1L	NO	YES	NO	NO	NO	NO	NO	NO
CREB1	NO	YES	NO	NO	NO	NO	NO	NO
CREB3L4	NO	YES	NO	NO	NO	NO	NO	NO
CREBBP	NO	YES	NO	NO	NO	NO	NO	NO
CREG2	NO	YES	NO	NO	NO	NO	NO	NO
CRH	NO	YES	NO	NO	NO	NO	NO	NO
CRHBP	NO	YES	NO	NO	YES	NO	NO	NO
CRLF1	NO	YES	NO	NO	NO	NO	NO	NO
CROCCP3	NO	YES	NO	NO	NO	NO	NO	NO
CRY1	NO	YES	NO	NO	NO	NO	NO	NO
CRY2	NO	YES	NO	NO	NO	NO	NO	NO
CRYAB	NO	YES	YES	NO	NO	NO	NO	NO
CRYGN	NO	YES	NO	NO	NO	NO	NO	NO
CRYL1	NO	YES	NO	NO	NO	NO	NO	NO
CRYZL1	NO	YES	NO	NO	NO	NO	NO	NO
CSE1L	NO	YES	NO	NO	YES	NO	NO	NO
CSPG4	NO	YES	NO	NO	NO	NO	NO	NO
CSPG5	NO	YES	NO	NO	NO	NO	NO	NO
CSRNP1	NO	YES	NO	NO	NO	NO	NO	NO
CSRP1	NO	YES	NO	NO	NO	NO	NO	NO
CSRP2	NO	YES	NO	NO	YES	NO	NO	NO
CST2	NO	YES	NO	NO	NO	NO	NO	NO
CST3	NO	YES	NO	NO	NO	NO	NO	NO
CTBS	NO	YES	NO	NO	NO	NO	NO	NO
CTNNBL1	NO	YES	NO	NO	NO	NO	NO	NO
CTSA	NO	YES	NO	NO	NO	NO	NO	NO
CTSL2	NO	YES	YES	NO	NO	NO	NO	NO
CTSO	NO	YES	NO	NO	NO	NO	NO	NO
CTSS	NO	YES	NO	NO	NO	NO	NO	NO
CTTNBP2	NO	YES	NO	NO	NO	NO	NO	NO
CX3CL1	NO	YES	NO	NO	NO	NO	NO	NO
CX3CR1	NO	YES	NO	NO	NO	NO	NO	NO
CXCL1	NO	YES	NO	NO	NO	NO	NO	NO
CXCL14	NO	YES	NO	NO	NO	NO	NO	NO
CXCL16	NO	YES	NO	NO	NO	NO	NO	NO
CXCR4	NO	YES	NO	NO	NO	NO	NO	NO
CXorf1	NO	YES	NO	NO	NO	NO	NO	NO
CYB5R2	NO	YES	NO	NO	NO	NO	NO	NO
CYBB	NO	YES	NO	NO	NO	NO	NO	NO
CYLD	NO	YES	NO	NO	NO	NO	NO	NO
CYP1A1	NO	YES	NO	NO	NO	NO	NO	NO
CYP20A1	NO	YES	NO	NO	NO	NO	NO	NO
CYP26B1	NO	YES	NO	NO	YES	NO	NO	NO
CYP2J2	NO	YES	NO	NO	NO	NO	NO	NO
CYP46A1	NO	YES	NO	NO	NO	NO	NO	NO
CYP4F11	NO	YES	NO	NO	NO	NO	NO	NO
CYTH4	NO	YES	NO	NO	NO	NO	NO	NO
DAAM1	NO	YES	NO	NO	NO	NO	NO	NO
DAAM2	NO	YES	NO	NO	NO	NO	NO	NO
DACT1	NO	YES	NO	NO	NO	NO	NO	NO
DACT3	NO	YES	NO	NO	NO	NO	NO	NO
DAK	NO	YES	NO	NO	NO	NO	NO	NO
DBF4	NO	YES	NO	NO	NO	NO	NO	NO
DBNDD2	NO	YES	YES	NO	NO	NO	NO	NO
DBP	NO	YES	NO	NO	NO	NO	NO	NO
DBR1	NO	YES	NO	NO	NO	NO	NO	NO
DCAF13	NO	YES	NO	NO	NO	NO	NO	NO
DCC	NO	YES	NO	NO	NO	NO	NO	NO
DCLRE1C	NO	YES	NO	NO	NO	NO	NO	NO
DCP1A	NO	YES	NO	NO	NO	NO	NO	NO
DCP2	NO	YES	NO	NO	NO	NO	NO	NO
DCTN5	NO	YES	NO	NO	NO	NO	NO	NO
DCUN1D1	NO	YES	NO	NO	NO	NO	NO	NO
DCX	NO	YES	NO	NO	NO	NO	NO	NO
DDAH1	NO	YES	NO	NO	NO	NO	NO	NO
DDAH2	NO	YES	NO	NO	NO	NO	NO	NO
DDN	NO	YES	NO	NO	NO	NO	NO	NO
DDX17	NO	YES	NO	NO	NO	NO	NO	NO
DDX26B	NO	YES	NO	NO	NO	NO	NO	NO
DDX3X	NO	YES	NO	NO	NO	NO	NO	NO
DEGS2	NO	YES	NO	NO	NO	NO	NO	NO
DEK	NO	YES	NO	NO	NO	NO	NO	NO
DEPDC7	NO	YES	NO	NO	NO	NO	NO	NO
DEXI	NO	YES	NO	NO	NO	NO	NO	NO
DFFB	NO	YES	NO	NO	NO	NO	NO	NO
DFNA5	NO	YES	NO	NO	NO	NO	NO	NO
DGAT2	NO	YES	NO	NO	NO	NO	NO	NO
DGCR5	NO	YES	NO	NO	NO	NO	NO	NO
DGKB	NO	YES	NO	NO	YES	NO	NO	NO
DHRS3	NO	YES	NO	NO	NO	NO	NO	NO
DHX15	NO	YES	NO	NO	NO	NO	NO	NO
DHX58	NO	YES	NO	NO	NO	NO	NO	NO
DHX9	NO	YES	NO	NO	NO	NO	NO	NO
DIAPH3	NO	YES	NO	NO	NO	NO	NO	NO
DIO2	NO	YES	NO	NO	NO	NO	NO	NO
DIRC2	NO	YES	NO	NO	NO	NO	NO	NO
DIS3	NO	YES	NO	NO	NO	NO	NO	NO
DISP1	NO	YES	NO	NO	NO	NO	NO	NO
DIXDC1	NO	YES	NO	NO	NO	NO	NO	NO
DKFZP434I0714	NO	YES	NO	NO	NO	NO	NO	NO
DKFZp451A211	NO	YES	NO	NO	NO	NO	NO	NO
DKFZp779M0652	NO	YES	NO	NO	NO	NO	NO	NO
DLEU2	NO	YES	NO	NO	NO	NO	NO	NO
DLEU2L	NO	YES	NO	NO	NO	NO	NO	NO
DLL1	NO	YES	NO	NO	NO	NO	NO	NO
DLX2	NO	YES	NO	NO	NO	NO	NO	NO
DNA2	NO	YES	NO	NO	NO	NO	NO	NO
DNAH1	NO	YES	NO	NO	YES	NO	NO	NO
DNAH7	NO	YES	NO	NO	NO	NO	NO	NO
DNAJA1	NO	YES	NO	NO	NO	NO	NO	NO
DNAJB13	NO	YES	NO	NO	YES	NO	NO	NO
DNAJB14	NO	YES	NO	NO	NO	NO	NO	NO
DNAJC12	NO	YES	NO	NO	NO	NO	NO	NO
DNAJC9	NO	YES	NO	NO	NO	NO	NO	NO
DNALI1	NO	YES	NO	NO	NO	NO	NO	NO
DNM1	NO	YES	NO	NO	YES	NO	NO	NO
DOCK1	NO	YES	NO	YES	YES	NO	NO	NO
DOCK10	NO	YES	NO	NO	NO	NO	NO	NO
DOCK7	NO	YES	NO	NO	NO	NO	NO	NO
DOK4	NO	YES	NO	NO	NO	NO	NO	NO
DONSON	NO	YES	NO	NO	NO	NO	NO	NO
DOPEY2	NO	YES	NO	NO	YES	NO	NO	NO
DPF3	NO	YES	NO	NO	NO	NO	NO	NO
DPP4	NO	YES	NO	YES	YES	NO	NO	NO
DPY19L1	NO	YES	NO	NO	NO	NO	NO	NO
DPY19L1P1	NO	YES	NO	NO	NO	NO	NO	NO
DPY19L2	NO	YES	NO	NO	NO	NO	NO	NO
DPY19L3	NO	YES	NO	NO	NO	NO	NO	NO
DPYS	NO	YES	NO	NO	NO	NO	NO	NO
DPYSL3	NO	YES	YES	NO	NO	NO	NO	NO
DRD5	NO	YES	NO	NO	NO	NO	NO	NO
DSCC1	NO	YES	NO	NO	NO	NO	NO	NO
DTL	NO	YES	NO	NO	NO	NO	NO	NO
DUSP13	NO	YES	NO	NO	NO	NO	NO	NO
DUSP23	NO	YES	NO	NO	NO	NO	NO	NO
DUSP4	NO	YES	NO	NO	NO	NO	NO	NO
DUSP5	NO	YES	NO	NO	NO	NO	NO	NO
DUSP6	NO	YES	NO	NO	YES	NO	NO	NO
DUSP8	NO	YES	NO	NO	NO	NO	NO	NO
DYNC1I2	NO	YES	NO	NO	NO	NO	NO	NO
DYNLRB2	NO	YES	NO	NO	NO	NO	NO	NO
DYNLT1	NO	YES	NO	NO	NO	NO	NO	NO
DYNLT3	NO	YES	NO	NO	NO	NO	NO	NO
DZIP1L	NO	YES	NO	NO	NO	NO	NO	NO
E2F2	NO	YES	NO	NO	NO	NO	NO	NO
E2F5	NO	YES	NO	NO	NO	NO	NO	NO
E2F7	NO	YES	NO	NO	NO	NO	NO	NO
EAF2	NO	YES	NO	NO	NO	NO	NO	NO
EBLN2	NO	YES	NO	NO	NO	NO	NO	NO
ECE2	NO	YES	NO	NO	NO	NO	NO	NO
ECM2	NO	YES	NO	NO	NO	NO	NO	NO
EDN3	NO	YES	NO	YES	YES	NO	NO	NO
EDNRB	NO	YES	NO	NO	NO	NO	NO	NO
EED	NO	YES	NO	NO	NO	NO	NO	NO
EEF1A2	NO	YES	NO	YES	YES	NO	NO	NO
EFCAB1	NO	YES	NO	NO	NO	NO	NO	NO
EFCAB7	NO	YES	NO	NO	NO	NO	NO	NO
EFEMP1	NO	YES	NO	NO	NO	NO	NO	NO
EFHD1	NO	YES	NO	NO	NO	NO	NO	NO
EFHD2	NO	YES	NO	NO	NO	NO	NO	NO
EFNA2	NO	YES	NO	NO	NO	NO	NO	NO
EFNB2	NO	YES	NO	NO	NO	NO	NO	NO
EFS	NO	YES	NO	NO	NO	NO	NO	NO
EFTUD1	NO	YES	NO	NO	NO	NO	NO	NO
EGFEM1P	NO	YES	NO	NO	NO	NO	NO	NO
EGR1	NO	YES	NO	NO	NO	NO	NO	NO
EGR3	NO	YES	NO	NO	NO	NO	NO	NO
EGR4	NO	YES	NO	NO	NO	NO	NO	NO
EHBP1L1	NO	YES	NO	NO	NO	NO	NO	NO
EHD2	NO	YES	NO	NO	NO	NO	NO	NO
EHD3	NO	YES	NO	NO	YES	NO	NO	NO
EIF1B	NO	YES	NO	NO	NO	NO	NO	NO
EIF2B1	NO	YES	NO	NO	NO	NO	NO	NO
EIF2C4	NO	YES	NO	NO	NO	NO	NO	NO
EIF3D	NO	YES	NO	NO	NO	NO	NO	NO
EIF3E	NO	YES	NO	NO	NO	NO	NO	NO
EIF3H	NO	YES	NO	NO	NO	NO	NO	NO
EIF3L	NO	YES	NO	NO	NO	NO	NO	NO
EIF4A3	NO	YES	NO	NO	NO	NO	NO	NO
EIF4EBP1	NO	YES	NO	NO	NO	NO	NO	NO
ELAVL2	NO	YES	NO	NO	YES	NO	NO	NO
ELF2	NO	YES	NO	NO	NO	NO	NO	NO
ELN	NO	YES	NO	NO	YES	NO	NO	NO
ELOVL7	NO	YES	YES	NO	NO	NO	NO	NO
ELP2	NO	YES	NO	NO	NO	NO	NO	NO
EML2	NO	YES	NO	NO	NO	NO	NO	NO
ENDOD1	NO	YES	NO	NO	NO	NO	NO	NO
ENG	NO	YES	NO	NO	YES	NO	NO	NO
ENHO	NO	YES	NO	NO	YES	NO	NO	NO
ENKUR	NO	YES	NO	NO	NO	NO	NO	NO
ENO2	NO	YES	NO	NO	NO	NO	NO	NO
ENPP2	NO	YES	YES	NO	NO	NO	NO	NO
ENPP5	NO	YES	NO	NO	YES	NO	NO	NO
ENTPD3	NO	YES	NO	NO	NO	NO	NO	NO
ENTPD8	NO	YES	NO	NO	YES	NO	NO	NO
EP400	NO	YES	NO	NO	NO	NO	NO	NO
EPAS1	NO	YES	NO	NO	NO	NO	NO	NO
EPB41	NO	YES	NO	NO	NO	NO	NO	NO
EPB41L2	NO	YES	NO	NO	NO	NO	NO	NO
EPB41L4A-AS1	NO	YES	NO	NO	NO	NO	NO	NO
EPB41L5	NO	YES	NO	NO	NO	NO	NO	NO
EPB49	NO	YES	NO	NO	NO	NO	NO	NO
EPC1	NO	YES	NO	NO	NO	NO	NO	NO
EPC2	NO	YES	NO	NO	NO	NO	NO	NO
EPGN	NO	YES	NO	NO	YES	NO	NO	NO
EPHA3	NO	YES	NO	NO	NO	NO	NO	NO
EPHA4	NO	YES	NO	NO	YES	NO	NO	NO
EPHA5	NO	YES	NO	NO	NO	NO	NO	NO
EPHB3	NO	YES	NO	NO	NO	NO	NO	NO
EPHX2	NO	YES	NO	NO	NO	NO	NO	NO
EPHX4	NO	YES	NO	NO	NO	NO	NO	NO
EPM2AIP1	NO	YES	NO	NO	NO	NO	NO	NO
ERBB3	NO	YES	NO	NO	NO	NO	NO	NO
ERMN	NO	YES	YES	NO	NO	NO	NO	NO
ETNK1	NO	YES	NO	NO	NO	NO	NO	NO
EVI2A	NO	YES	YES	NO	NO	NO	NO	NO
EVI2B	NO	YES	YES	NO	NO	NO	NO	NO
EXD1	NO	YES	NO	YES	NO	NO	NO	NO
EXOC5	NO	YES	NO	NO	NO	NO	NO	NO
EXOSC8	NO	YES	NO	NO	NO	NO	NO	NO
EXPH5	NO	YES	NO	NO	NO	NO	NO	NO
EXTL1	NO	YES	NO	NO	NO	NO	NO	NO
EZH2	NO	YES	NO	NO	NO	NO	NO	NO
F13A1	NO	YES	NO	NO	NO	NO	NO	NO
F2R	NO	YES	YES	NO	NO	NO	NO	NO
F3	NO	YES	NO	NO	NO	NO	NO	NO
F7	NO	YES	NO	NO	NO	NO	NO	NO
FABP6	NO	YES	NO	NO	NO	NO	NO	NO
FAIM2	NO	YES	NO	NO	NO	NO	NO	NO
FAM102A	NO	YES	NO	NO	NO	NO	NO	NO
FAM102B	NO	YES	NO	NO	NO	NO	NO	NO
FAM107A	NO	YES	NO	NO	NO	NO	NO	NO
FAM107B	NO	YES	NO	NO	NO	NO	NO	NO
FAM108B1	NO	YES	NO	NO	NO	NO	NO	NO
FAM111A	NO	YES	NO	NO	NO	NO	NO	NO
FAM123B	NO	YES	NO	NO	NO	NO	NO	NO
FAM124A	NO	YES	NO	NO	NO	NO	NO	NO
FAM126A	NO	YES	NO	NO	NO	NO	NO	NO
FAM129B	NO	YES	NO	NO	NO	NO	NO	NO
FAM131A	NO	YES	NO	NO	NO	NO	NO	NO
FAM132B	NO	YES	NO	NO	NO	NO	NO	NO
FAM13A-AS1	NO	YES	NO	NO	NO	NO	NO	NO
FAM150B	NO	YES	NO	NO	NO	NO	NO	NO
FAM153B	NO	YES	NO	NO	YES	NO	NO	NO
FAM164A	NO	YES	NO	NO	NO	NO	NO	NO
FAM167A	NO	YES	NO	NO	NO	NO	NO	NO
FAM173A	NO	YES	NO	NO	NO	NO	NO	NO
FAM174A	NO	YES	NO	NO	NO	NO	NO	NO
FAM179A	NO	YES	NO	NO	NO	NO	NO	NO
FAM189A2	NO	YES	NO	NO	NO	NO	NO	NO
FAM19A3	NO	YES	NO	NO	NO	NO	NO	NO
FAM200A	NO	YES	NO	NO	NO	NO	NO	NO
FAM208B	NO	YES	NO	NO	NO	NO	NO	NO
FAM212B	NO	YES	NO	NO	NO	NO	NO	NO
FAM26F	NO	YES	NO	NO	NO	NO	NO	NO
FAM27L	NO	YES	NO	NO	YES	NO	NO	NO
FAM35B2	NO	YES	NO	NO	NO	NO	NO	NO
FAM36A	NO	YES	NO	NO	NO	NO	NO	NO
FAM40B	NO	YES	NO	NO	NO	NO	NO	NO
FAM43B	NO	YES	NO	YES	NO	NO	NO	NO
FAM47E-STBD1	NO	YES	NO	NO	NO	NO	NO	NO
FAM48A	NO	YES	NO	NO	NO	NO	NO	NO
FAM54A	NO	YES	NO	NO	NO	NO	NO	NO
FAM5B	NO	YES	NO	NO	NO	NO	NO	NO
FAM5C	NO	YES	NO	NO	NO	NO	NO	NO
FAM60A	NO	YES	NO	NO	NO	NO	NO	NO
FAM64A	NO	YES	NO	NO	NO	NO	NO	NO
FAM71E1	NO	YES	NO	NO	NO	NO	NO	NO
FAM76B	NO	YES	NO	NO	NO	NO	NO	NO
FAM92A1	NO	YES	NO	NO	NO	NO	NO	NO
FAM98B	NO	YES	NO	NO	NO	NO	NO	NO
FAM98C	NO	YES	NO	NO	NO	NO	NO	NO
FANCF	NO	YES	NO	NO	YES	NO	NO	NO
FBLN2	NO	YES	NO	NO	NO	NO	NO	NO
FBLN5	NO	YES	NO	NO	NO	NO	NO	NO
FBN2	NO	YES	YES	NO	NO	NO	NO	NO
FBN3	NO	YES	YES	NO	NO	NO	NO	NO
FBP1	NO	YES	NO	NO	NO	NO	NO	NO
FBXL14	NO	YES	NO	NO	NO	NO	NO	NO
FBXL16	NO	YES	NO	NO	NO	NO	NO	NO
FBXO11	NO	YES	NO	NO	YES	NO	NO	NO
FBXO2	NO	YES	NO	NO	NO	NO	NO	NO
FBXO36	NO	YES	NO	NO	YES	NO	NO	NO
FBXO41	NO	YES	NO	NO	NO	NO	NO	NO
FCF1	NO	YES	NO	NO	NO	NO	NO	NO
FCHO2	NO	YES	NO	NO	NO	NO	NO	NO
FEZF2	NO	YES	NO	YES	YES	NO	NO	NO
FGF1	NO	YES	NO	NO	NO	NO	NO	NO
FGF11	NO	YES	NO	NO	NO	NO	NO	NO
FGF22	NO	YES	NO	NO	NO	NO	NO	NO
FGFBP3	NO	YES	YES	NO	NO	NO	NO	NO
FGFR1OP	NO	YES	NO	NO	NO	NO	NO	NO
FGFR3	NO	YES	NO	NO	NO	NO	NO	NO
FGGY	NO	YES	NO	NO	NO	NO	NO	NO
FHDC1	NO	YES	NO	NO	NO	NO	NO	NO
FHIT	NO	YES	NO	NO	NO	NO	NO	NO
FICD	NO	YES	NO	NO	NO	NO	NO	NO
FIGNL1	NO	YES	NO	NO	YES	NO	NO	NO
FILIP1	NO	YES	NO	NO	NO	NO	NO	NO
FKBP15	NO	YES	NO	NO	NO	NO	NO	NO
FKBP7	NO	YES	NO	NO	NO	NO	NO	NO
FLJ20021	NO	YES	NO	NO	NO	NO	NO	NO
FLJ30838	NO	YES	NO	NO	NO	NO	NO	NO
FLJ31306	NO	YES	NO	NO	NO	NO	NO	NO
FLJ32224	NO	YES	NO	NO	NO	NO	NO	NO
FLJ33630	NO	YES	NO	NO	NO	NO	NO	NO
FLJ33996	NO	YES	NO	NO	NO	NO	NO	NO
FLJ34503	NO	YES	NO	NO	NO	NO	NO	NO
FLJ43663	NO	YES	NO	NO	NO	NO	NO	NO
FLT3	NO	YES	NO	NO	NO	NO	NO	NO
FLVCR1	NO	YES	NO	NO	NO	NO	NO	NO
FMNL1	NO	YES	NO	NO	NO	NO	NO	NO
FMO3	NO	YES	NO	NO	NO	NO	NO	NO
FNBP1L	NO	YES	YES	NO	NO	NO	NO	NO
FNBP4	NO	YES	NO	NO	NO	NO	NO	NO
FNDC5	NO	YES	NO	NO	NO	NO	NO	NO
FOLR2	NO	YES	NO	NO	NO	NO	NO	NO
FOPNL	NO	YES	NO	NO	NO	NO	NO	NO
FOS	NO	YES	NO	NO	NO	NO	NO	NO
FOXG1	NO	YES	NO	NO	NO	NO	NO	NO
FOXM1	NO	YES	NO	NO	NO	NO	NO	NO
FOXN4	NO	YES	NO	NO	NO	NO	NO	NO
FP588	NO	YES	NO	NO	NO	NO	NO	NO
FPGT	NO	YES	NO	NO	NO	NO	NO	NO
FPR1	NO	YES	NO	NO	NO	NO	NO	NO
FRMD4B	NO	YES	NO	NO	NO	NO	NO	NO
FRMPD1	NO	YES	NO	NO	NO	NO	NO	NO
FRMPD2	NO	YES	NO	NO	NO	NO	NO	NO
FRYL	NO	YES	NO	NO	NO	NO	NO	NO
FRZB	NO	YES	NO	NO	YES	NO	NO	NO
FSTL4	NO	YES	NO	NO	NO	NO	NO	NO
FUBP1	NO	YES	NO	NO	NO	NO	NO	NO
FUBP3	NO	YES	NO	NO	NO	NO	NO	NO
FUT1	NO	YES	NO	NO	NO	NO	NO	NO
FUT7	NO	YES	NO	NO	YES	NO	NO	NO
FXYD1	NO	YES	NO	NO	NO	NO	NO	NO
FXYD7	NO	YES	NO	NO	NO	NO	NO	NO
FYB	NO	YES	NO	NO	NO	NO	NO	NO
FZD2	NO	YES	NO	NO	NO	NO	NO	NO
FZD3	NO	YES	NO	YES	YES	NO	NO	NO
G2E3	NO	YES	NO	NO	NO	NO	NO	NO
GABARAPL1	NO	YES	NO	NO	NO	NO	NO	NO
GABPA	NO	YES	NO	NO	NO	NO	NO	NO
GABPB1	NO	YES	NO	NO	NO	NO	NO	NO
GABPB2	NO	YES	NO	NO	NO	NO	NO	NO
GABRA3	NO	YES	NO	NO	NO	NO	NO	NO
GABRA4	NO	YES	NO	NO	YES	NO	NO	NO
GABRA5	NO	YES	NO	YES	YES	NO	NO	NO
GABRG2	NO	YES	NO	NO	YES	NO	NO	NO
GAD2	NO	YES	NO	NO	NO	NO	NO	NO
GADD45B	NO	YES	NO	NO	NO	NO	NO	NO
GAGE1	NO	YES	NO	NO	NO	NO	NO	NO
GAL	NO	YES	NO	YES	YES	NO	NO	NO
GAL3ST1	NO	YES	NO	NO	NO	NO	NO	NO
GAL3ST4	NO	YES	NO	NO	NO	NO	NO	NO
GALNT9	NO	YES	NO	NO	NO	NO	NO	NO
GALNTL1	NO	YES	NO	NO	NO	NO	NO	NO
GALNTL2	NO	YES	NO	NO	NO	NO	NO	NO
GALNTL4	NO	YES	NO	NO	NO	NO	NO	NO
GAPDHS	NO	YES	NO	NO	NO	NO	NO	NO
GART	NO	YES	NO	NO	NO	NO	NO	NO
GAS1	NO	YES	NO	NO	NO	NO	NO	NO
GAS2L3	NO	YES	NO	NO	NO	NO	NO	NO
GAS5	NO	YES	NO	NO	NO	NO	NO	NO
GAST	NO	YES	NO	NO	NO	NO	NO	NO
GATA5	NO	YES	NO	NO	NO	NO	NO	NO
GATS	NO	YES	NO	NO	NO	NO	NO	NO
GBA	NO	YES	NO	NO	NO	NO	NO	NO
GBP1	NO	YES	NO	NO	NO	NO	NO	NO
GCFC1	NO	YES	NO	NO	NO	NO	NO	NO
GDA	NO	YES	NO	NO	YES	NO	NO	NO
GDAP1	NO	YES	NO	NO	NO	NO	NO	NO
GDAP1L1	NO	YES	NO	NO	NO	NO	NO	NO
GDF10	NO	YES	YES	YES	NO	NO	NO	NO
GDI2	NO	YES	NO	NO	NO	NO	NO	NO
GEN1	NO	YES	NO	NO	NO	NO	NO	NO
GFAP	NO	YES	NO	NO	NO	NO	NO	NO
GFI1	NO	YES	NO	NO	NO	NO	NO	NO
GFPT1	NO	YES	NO	NO	YES	NO	NO	NO
GFRA2	NO	YES	NO	YES	YES	NO	NO	NO
GFRAL	NO	YES	NO	NO	NO	NO	NO	NO
GHDC	NO	YES	NO	NO	NO	NO	NO	NO
GIMAP4	NO	YES	NO	YES	YES	NO	NO	NO
GIMAP8	NO	YES	NO	NO	YES	NO	NO	NO
GINS4	NO	YES	NO	NO	NO	NO	NO	NO
GJA1	NO	YES	NO	NO	NO	NO	NO	NO
GJB5	NO	YES	NO	NO	YES	NO	NO	NO
GJB6	NO	YES	NO	NO	NO	NO	NO	NO
GLCCI1	NO	YES	NO	NO	YES	NO	NO	NO
GLDC	NO	YES	NO	NO	NO	NO	NO	NO
GLDN	NO	YES	YES	NO	NO	NO	NO	NO
GLIPR1	NO	YES	NO	NO	YES	NO	NO	NO
GLS	NO	YES	NO	NO	YES	NO	NO	NO
GLS2	NO	YES	NO	NO	YES	NO	NO	NO
GLT1D1	NO	YES	NO	YES	YES	NO	NO	NO
GLT25D2	NO	YES	NO	NO	NO	NO	NO	NO
GLUD1	NO	YES	NO	NO	NO	NO	NO	NO
GLUL	NO	YES	NO	NO	NO	NO	NO	NO
GMEB1	NO	YES	NO	NO	NO	NO	NO	NO
GMFG	NO	YES	NO	NO	NO	NO	NO	NO
GNA15	NO	YES	NO	NO	NO	NO	NO	NO
GNAI1	NO	YES	NO	NO	NO	NO	NO	NO
GNAI3	NO	YES	NO	NO	NO	NO	NO	NO
GNE	NO	YES	NO	NO	NO	NO	NO	NO
GNG3	NO	YES	NO	NO	NO	NO	NO	NO
GNG7	NO	YES	NO	NO	NO	NO	NO	NO
GNG8	NO	YES	NO	NO	NO	NO	NO	NO
GOLT1B	NO	YES	NO	NO	YES	NO	NO	NO
GORASP1	NO	YES	NO	NO	NO	NO	NO	NO
GOT1	NO	YES	NO	NO	YES	NO	NO	NO
GP1BB	NO	YES	NO	NO	NO	NO	NO	NO
GPC2	NO	YES	NO	NO	NO	NO	NO	NO
GPC5	NO	YES	NO	NO	NO	NO	NO	NO
GPER	NO	YES	NO	YES	YES	NO	NO	NO
GPI	NO	YES	NO	NO	NO	NO	NO	NO
GPM6B	NO	YES	NO	NO	NO	NO	NO	NO
GPN1	NO	YES	NO	NO	NO	NO	NO	NO
GPR12	NO	YES	NO	NO	NO	NO	NO	NO
GPR139	NO	YES	NO	YES	YES	NO	NO	NO
GPR146	NO	YES	NO	NO	NO	NO	NO	NO
GPR155	NO	YES	NO	NO	NO	NO	NO	NO
GPR158	NO	YES	NO	NO	YES	NO	NO	NO
GPR160	NO	YES	NO	NO	NO	NO	NO	NO
GPR162	NO	YES	NO	NO	NO	NO	NO	NO
GPR17	NO	YES	NO	NO	NO	NO	NO	NO
GPR22	NO	YES	NO	NO	YES	NO	NO	NO
GPR26	NO	YES	NO	YES	NO	NO	NO	NO
GPR35	NO	YES	NO	NO	YES	NO	NO	NO
GPR37L1	NO	YES	NO	NO	NO	NO	NO	NO
GPR62	NO	YES	NO	NO	NO	NO	NO	NO
GPR83	NO	YES	NO	NO	NO	NO	NO	NO
GPRC5B	NO	YES	YES	NO	NO	NO	NO	NO
GPT	NO	YES	NO	NO	NO	NO	NO	NO
GRAMD1C	NO	YES	NO	NO	NO	NO	NO	NO
GRAMD2	NO	YES	NO	NO	NO	NO	NO	NO
GRAMD3	NO	YES	NO	NO	NO	NO	NO	NO
GRASP	NO	YES	NO	NO	NO	NO	NO	NO
GRIA4	NO	YES	NO	NO	NO	NO	NO	NO
GRIK1	NO	YES	NO	NO	NO	NO	NO	NO
GRIK2	NO	YES	NO	NO	NO	NO	NO	NO
GRIN2C	NO	YES	NO	NO	NO	NO	NO	NO
GRIN2D	NO	YES	NO	NO	NO	NO	NO	NO
GRM8	NO	YES	NO	NO	NO	NO	NO	NO
GSC	NO	YES	NO	NO	NO	NO	NO	NO
GSDMA	NO	YES	NO	YES	YES	NO	NO	NO
GSG1	NO	YES	NO	NO	NO	NO	NO	NO
GSG1L	NO	YES	NO	NO	NO	NO	NO	NO
GSTA4	NO	YES	NO	NO	NO	NO	NO	NO
GSTK1	NO	YES	NO	NO	NO	NO	NO	NO
GTF2B	NO	YES	NO	NO	NO	NO	NO	NO
GUCY1B3	NO	YES	NO	NO	NO	NO	NO	NO
GUK1	NO	YES	NO	NO	NO	NO	NO	NO
GUSBP2	NO	YES	NO	NO	NO	NO	NO	NO
GXYLT2	NO	YES	NO	NO	NO	NO	NO	NO
GYG1	NO	YES	NO	NO	NO	NO	NO	NO
H1F0	NO	YES	NO	NO	NO	NO	NO	NO
H2AFV	NO	YES	NO	NO	NO	NO	NO	NO
H2AFY2	NO	YES	NO	NO	NO	NO	NO	NO
H2BFWT	NO	YES	NO	NO	NO	NO	NO	NO
HAMP	NO	YES	NO	NO	NO	NO	NO	NO
HAPLN1	NO	YES	YES	NO	NO	NO	NO	NO
HAS1	NO	YES	NO	NO	NO	NO	NO	NO
HAS2-AS1	NO	YES	NO	NO	NO	NO	NO	NO
HAS3	NO	YES	NO	NO	NO	NO	NO	NO
HAUS1	NO	YES	NO	NO	NO	NO	NO	NO
HAUS5	NO	YES	NO	NO	NO	NO	NO	NO
HAUS6	NO	YES	NO	NO	NO	NO	NO	NO
HBB	NO	YES	NO	YES	YES	NO	NO	NO
HBE1	NO	YES	NO	NO	NO	NO	NO	NO
HBG1	NO	YES	YES	NO	NO	NO	NO	NO
HBQ1	NO	YES	NO	NO	NO	NO	NO	NO
HCG4B	NO	YES	NO	NO	NO	NO	NO	NO
HCK	NO	YES	NO	NO	NO	NO	NO	NO
HCLS1	NO	YES	NO	NO	NO	NO	NO	NO
HCRTR2	NO	YES	NO	NO	NO	NO	NO	NO
HDAC2	NO	YES	NO	NO	NO	NO	NO	NO
HELB	NO	YES	NO	NO	NO	NO	NO	NO
HERC5	NO	YES	NO	NO	NO	NO	NO	NO
HES5	NO	YES	NO	NO	NO	NO	NO	NO
HES6	NO	YES	NO	NO	NO	NO	NO	NO
HHATL	NO	YES	YES	NO	NO	NO	NO	NO
HIC2	NO	YES	NO	NO	NO	NO	NO	NO
HIGD1A	NO	YES	NO	NO	NO	NO	NO	NO
HIGD1B	NO	YES	NO	YES	YES	NO	NO	NO
HINFP	NO	YES	NO	NO	YES	NO	NO	NO
HIST1H1D	NO	YES	NO	NO	NO	NO	NO	NO
HIST1H2AD	NO	YES	NO	NO	NO	NO	NO	NO
HIST1H2AE	NO	YES	NO	NO	NO	NO	NO	NO
HIST1H2AK	NO	YES	NO	NO	NO	NO	NO	NO
HIST1H2BG	NO	YES	NO	NO	NO	NO	NO	NO
HIST1H2BO	NO	YES	NO	NO	YES	NO	NO	NO
HIST1H3I	NO	YES	NO	NO	NO	NO	NO	NO
HIST1H4B	NO	YES	NO	NO	NO	NO	NO	NO
HIST1H4D	NO	YES	NO	NO	NO	NO	NO	NO
HIST1H4F	NO	YES	NO	NO	NO	NO	NO	NO
HIST1H4I	NO	YES	NO	NO	NO	NO	NO	NO
HJURP	NO	YES	NO	NO	NO	NO	NO	NO
HLA-A	NO	YES	NO	NO	NO	NO	NO	NO
HLA-C	NO	YES	NO	NO	YES	NO	NO	NO
HLA-DMB	NO	YES	NO	NO	NO	NO	NO	NO
HLA-E	NO	YES	NO	NO	YES	NO	NO	NO
HLA-F	NO	YES	NO	NO	YES	NO	NO	NO
HLF	NO	YES	NO	NO	NO	NO	NO	NO
HLTF	NO	YES	NO	NO	NO	NO	NO	NO
HMGCR	NO	YES	NO	NO	NO	NO	NO	NO
HMGCS1	NO	YES	NO	NO	NO	NO	NO	NO
HMGN1	NO	YES	NO	NO	NO	NO	NO	NO
HMGXB4	NO	YES	NO	NO	NO	NO	NO	NO
HMHA1	NO	YES	NO	NO	NO	NO	NO	NO
HMMR	NO	YES	NO	NO	NO	NO	NO	NO
HMOX2	NO	YES	NO	NO	NO	NO	NO	NO
HN1	NO	YES	NO	NO	NO	NO	NO	NO
HN1L	NO	YES	NO	NO	NO	NO	NO	NO
HNRNPA0	NO	YES	NO	NO	NO	NO	NO	NO
HNRNPA1	NO	YES	NO	NO	NO	NO	NO	NO
HNRNPA2B1	NO	YES	NO	NO	NO	NO	NO	NO
HNRNPA3	NO	YES	NO	NO	NO	NO	NO	NO
HNRNPAB	NO	YES	NO	NO	NO	NO	NO	NO
HNRNPD	NO	YES	NO	NO	NO	NO	NO	NO
HNRNPF	NO	YES	NO	NO	NO	NO	NO	NO
HNRNPH1	NO	YES	NO	NO	NO	NO	NO	NO
HNRNPH3	NO	YES	NO	NO	NO	NO	NO	NO
HNRNPR	NO	YES	NO	NO	NO	NO	NO	NO
HNRNPU	NO	YES	NO	NO	NO	NO	NO	NO
HNRNPU-AS1	NO	YES	NO	NO	YES	NO	NO	NO
HNRPDL	NO	YES	NO	NO	NO	NO	NO	NO
HNRPLL	NO	YES	NO	NO	NO	NO	NO	NO
HOGA1	NO	YES	NO	NO	NO	NO	NO	NO
HOOK1	NO	YES	NO	NO	NO	NO	NO	NO
HOPX	NO	YES	NO	NO	NO	NO	NO	NO
HOXB13	NO	YES	NO	NO	YES	NO	NO	NO
HOXB5	NO	YES	NO	NO	NO	NO	NO	NO
HP1BP3	NO	YES	NO	NO	NO	NO	NO	NO
HPCA	NO	YES	NO	YES	NO	NO	NO	NO
HPCAL4	NO	YES	NO	NO	NO	NO	NO	NO
HPR	NO	YES	NO	NO	NO	NO	NO	NO
HRASLS	NO	YES	NO	NO	NO	NO	NO	NO
HRASLS5	NO	YES	NO	NO	NO	NO	NO	NO
HRH1	NO	YES	NO	NO	YES	NO	NO	NO
HRH3	NO	YES	NO	NO	NO	NO	NO	NO
HRSP12	NO	YES	NO	NO	NO	NO	NO	NO
HS3ST2	NO	YES	NO	YES	YES	NO	NO	NO
HS3ST3A1	NO	YES	NO	NO	NO	NO	NO	NO
HS3ST6	NO	YES	NO	YES	YES	NO	NO	NO
HS6ST3	NO	YES	NO	NO	NO	NO	NO	NO
HSBP1L1	NO	YES	NO	NO	NO	NO	NO	NO
HSD17B6	NO	YES	NO	NO	NO	NO	NO	NO
HSDL1	NO	YES	NO	NO	NO	NO	NO	NO
HSDL2	NO	YES	NO	NO	NO	NO	NO	NO
HSF2	NO	YES	NO	NO	YES	NO	NO	NO
HSPA2	NO	YES	YES	NO	NO	NO	NO	NO
HSPB2	NO	YES	NO	NO	NO	NO	NO	NO
HSPB3	NO	YES	NO	NO	NO	NO	NO	NO
HSPB8	NO	YES	YES	NO	NO	NO	NO	NO
HSPBP1	NO	YES	NO	NO	NO	NO	NO	NO
HTR2A	NO	YES	NO	YES	YES	NO	NO	NO
HTR5A	NO	YES	NO	NO	YES	NO	NO	NO
HTRA1	NO	YES	NO	NO	NO	NO	NO	NO
HTRA3	NO	YES	NO	NO	YES	NO	NO	NO
HUNK	NO	YES	NO	NO	NO	NO	NO	NO
HYAL3	NO	YES	NO	NO	NO	NO	NO	NO
HYMAI	NO	YES	NO	NO	NO	NO	NO	NO
HYOU1	NO	YES	NO	NO	NO	NO	NO	NO
ICAM5	NO	YES	NO	YES	NO	NO	NO	NO
ICK	NO	YES	NO	NO	NO	NO	NO	NO
ID3	NO	YES	NO	NO	NO	NO	NO	NO
IDH1	NO	YES	NO	NO	NO	NO	NO	NO
IDS	NO	YES	NO	NO	NO	NO	NO	NO
IFI27L1	NO	YES	NO	NO	NO	NO	NO	NO
IFI35	NO	YES	NO	NO	NO	NO	NO	NO
IFIT1	NO	YES	YES	NO	NO	NO	NO	NO
IFIT2	NO	YES	NO	NO	NO	NO	NO	NO
IFIT3	NO	YES	NO	NO	NO	NO	NO	NO
IFITM1	NO	YES	NO	NO	NO	NO	NO	NO
IFITM10	NO	YES	NO	NO	NO	NO	NO	NO
IFITM2	NO	YES	NO	NO	NO	NO	NO	NO
IFITM3	NO	YES	NO	NO	NO	NO	NO	NO
IFITM4P	NO	YES	NO	NO	YES	NO	NO	NO
IFT81	NO	YES	NO	NO	NO	NO	NO	NO
IGF1R	NO	YES	NO	NO	NO	NO	NO	NO
IGF2	NO	YES	NO	NO	YES	NO	NO	NO
IGF2BP2	NO	YES	NO	NO	NO	NO	NO	NO
IGF2BP3	NO	YES	NO	NO	NO	NO	NO	NO
IGFBP7	NO	YES	NO	NO	NO	NO	NO	NO
IGSF22	NO	YES	NO	NO	NO	NO	NO	NO
IGSF3	NO	YES	YES	NO	NO	NO	NO	NO
IGSF6	NO	YES	NO	NO	NO	NO	NO	NO
IGSF8	NO	YES	NO	NO	NO	NO	NO	NO
IGSF9	NO	YES	NO	NO	NO	NO	NO	NO
IKZF5	NO	YES	NO	NO	NO	NO	NO	NO
IL12RB2	NO	YES	NO	NO	NO	NO	NO	NO
IL13RA1	NO	YES	NO	NO	NO	NO	NO	NO
IL13RA2	NO	YES	NO	NO	NO	NO	NO	NO
IL17RA	NO	YES	NO	NO	NO	NO	NO	NO
IL17RB	NO	YES	NO	NO	NO	NO	NO	NO
IL1B	NO	YES	NO	NO	NO	NO	NO	NO
IL1RAP	NO	YES	NO	NO	NO	NO	NO	NO
IL1RAPL1	NO	YES	NO	NO	NO	NO	NO	NO
IL34	NO	YES	NO	NO	NO	NO	NO	NO
ILDR2	NO	YES	NO	NO	NO	NO	NO	NO
ILF2	NO	YES	NO	NO	NO	NO	NO	NO
ING4	NO	YES	NO	NO	NO	NO	NO	NO
ING5	NO	YES	NO	NO	NO	NO	NO	NO
INPP4B	NO	YES	NO	NO	NO	NO	NO	NO
INPP5D	NO	YES	NO	NO	NO	NO	NO	NO
INPP5F	NO	YES	NO	NO	NO	NO	NO	NO
INPP5J	NO	YES	NO	NO	NO	NO	NO	NO
INSM1	NO	YES	NO	NO	NO	NO	NO	NO
INTS12	NO	YES	NO	NO	NO	NO	NO	NO
INTS7	NO	YES	NO	NO	NO	NO	NO	NO
INTS8	NO	YES	NO	NO	NO	NO	NO	NO
INTS9	NO	YES	NO	NO	NO	NO	NO	NO
IPCEF1	NO	YES	NO	NO	YES	NO	NO	NO
IQCB1	NO	YES	NO	YES	YES	NO	NO	NO
IQGAP2	NO	YES	NO	NO	NO	NO	NO	NO
IREB2	NO	YES	NO	NO	NO	NO	NO	NO
IRF9	NO	YES	NO	NO	NO	NO	NO	NO
IRS1	NO	YES	NO	NO	NO	NO	NO	NO
IRS2	NO	YES	NO	NO	YES	NO	NO	NO
ISG15	NO	YES	NO	NO	NO	NO	NO	NO
ISG20	NO	YES	YES	NO	NO	NO	NO	NO
ISM1	NO	YES	NO	NO	NO	NO	NO	NO
ITGA8	NO	YES	NO	NO	NO	NO	NO	NO
ITGB1BP2	NO	YES	NO	NO	NO	NO	NO	NO
ITM2B	NO	YES	NO	NO	NO	NO	NO	NO
ITM2C	NO	YES	NO	NO	NO	NO	NO	NO
ITPK1	NO	YES	NO	NO	NO	NO	NO	NO
ITPKA	NO	YES	YES	NO	NO	NO	NO	NO
IVNS1ABP	NO	YES	NO	NO	NO	NO	NO	NO
IZUMO1	NO	YES	NO	NO	NO	NO	NO	NO
IZUMO4	NO	YES	NO	NO	NO	NO	NO	NO
JAKMIP1	NO	YES	NO	NO	NO	NO	NO	NO
JMJD1C	NO	YES	NO	NO	NO	NO	NO	NO
JRK	NO	YES	NO	NO	NO	NO	NO	NO
JUNB	NO	YES	NO	NO	NO	NO	NO	NO
JUND	NO	YES	NO	NO	NO	NO	NO	NO
KAL1	NO	YES	NO	NO	NO	NO	NO	NO
KANK1	NO	YES	NO	NO	NO	NO	NO	NO
KANSL2	NO	YES	NO	NO	NO	NO	NO	NO
KAT2B	NO	YES	NO	NO	NO	NO	NO	NO
KAT6A	NO	YES	NO	NO	NO	NO	NO	NO
KAT6B	NO	YES	NO	NO	NO	NO	NO	NO
KATNA1	NO	YES	NO	NO	NO	NO	NO	NO
KATNAL2	NO	YES	NO	NO	NO	NO	NO	NO
KCNA1	NO	YES	NO	NO	NO	NO	NO	NO
KCNB1	NO	YES	NO	NO	NO	NO	NO	NO
KCNC2	NO	YES	NO	NO	NO	NO	NO	NO
KCNE1L	NO	YES	YES	NO	NO	NO	NO	NO
KCNF1	NO	YES	NO	NO	NO	NO	NO	NO
KCNG3	NO	YES	NO	NO	YES	NO	NO	NO
KCNIP3	NO	YES	NO	NO	NO	NO	NO	NO
KCNJ12	NO	YES	NO	NO	NO	NO	NO	NO
KCNJ16	NO	YES	NO	NO	NO	NO	NO	NO
KCNJ3	NO	YES	NO	NO	YES	NO	NO	NO
KCNJ4	NO	YES	NO	NO	NO	NO	NO	NO
KCNJ8	NO	YES	NO	NO	NO	NO	NO	NO
KCNJ9	NO	YES	NO	NO	YES	NO	NO	NO
KCNK1	NO	YES	YES	NO	YES	NO	NO	NO
KCNK12	NO	YES	NO	NO	NO	NO	NO	NO
KCNMA1	NO	YES	NO	NO	NO	NO	NO	NO
KCNN1	NO	YES	NO	NO	NO	NO	NO	NO
KCNQ3	NO	YES	NO	NO	NO	NO	NO	NO
KCNS1	NO	YES	NO	NO	YES	NO	NO	NO
KCNS2	NO	YES	NO	NO	YES	NO	NO	NO
KCNS3	NO	YES	NO	NO	NO	NO	NO	NO
KCTD15	NO	YES	NO	NO	NO	NO	NO	NO
KCTD16	NO	YES	NO	NO	NO	NO	NO	NO
KCTD17	NO	YES	NO	NO	NO	NO	NO	NO
KCTD4	NO	YES	NO	NO	NO	NO	NO	NO
KCTD8	NO	YES	NO	NO	YES	NO	NO	NO
KDELC1	NO	YES	NO	NO	NO	NO	NO	NO
KDM1A	NO	YES	NO	NO	NO	NO	NO	NO
KDM2B	NO	YES	NO	NO	NO	NO	NO	NO
KDM5B	NO	YES	NO	NO	NO	NO	NO	NO
KIAA0040	NO	YES	NO	NO	NO	NO	NO	NO
KIAA0101	NO	YES	YES	NO	NO	NO	NO	NO
KIAA0485	NO	YES	NO	NO	NO	NO	NO	NO
KIAA0528	NO	YES	NO	NO	NO	NO	NO	NO
KIAA0586	NO	YES	NO	NO	NO	NO	NO	NO
KIAA0664	NO	YES	NO	NO	NO	NO	NO	NO
KIAA0754	NO	YES	NO	NO	NO	NO	NO	NO
KIAA0907	NO	YES	NO	NO	NO	NO	NO	NO
KIAA0922	NO	YES	NO	NO	NO	NO	NO	NO
KIAA1009	NO	YES	NO	NO	NO	NO	NO	NO
KIAA1024	NO	YES	NO	YES	NO	NO	NO	NO
KIAA1107	NO	YES	NO	NO	YES	NO	NO	NO
KIAA1191	NO	YES	NO	NO	NO	NO	NO	NO
KIAA1211	NO	YES	YES	NO	NO	NO	NO	NO
KIAA1324L	NO	YES	NO	NO	NO	NO	NO	NO
KIAA1429	NO	YES	NO	NO	NO	NO	NO	NO
KIAA1456	NO	YES	NO	NO	NO	NO	NO	NO
KIAA1530	NO	YES	NO	NO	NO	NO	NO	NO
KIAA1586	NO	YES	NO	NO	NO	NO	NO	NO
KIAA1598	NO	YES	NO	NO	NO	NO	NO	NO
KIAA1671	NO	YES	NO	NO	NO	NO	NO	NO
KIAA1826	NO	YES	NO	NO	NO	NO	NO	NO
KIAA1958	NO	YES	NO	NO	NO	NO	NO	NO
KIDINS220	NO	YES	NO	NO	NO	NO	NO	NO
KIF11	NO	YES	NO	NO	NO	NO	NO	NO
KIF12	NO	YES	NO	NO	NO	NO	NO	NO
KIF15	NO	YES	NO	NO	NO	NO	NO	NO
KIF18A	NO	YES	NO	NO	NO	NO	NO	NO
KIF20A	NO	YES	NO	NO	NO	NO	NO	NO
KIF20B	NO	YES	NO	NO	NO	NO	NO	NO
KIF23	NO	YES	NO	NO	NO	NO	NO	NO
KIF26A	NO	YES	NO	NO	NO	NO	NO	NO
KIF2C	NO	YES	NO	NO	NO	NO	NO	NO
KIF4A	NO	YES	NO	NO	NO	NO	NO	NO
KIF5B	NO	YES	NO	NO	NO	NO	NO	NO
KIFC1	NO	YES	NO	NO	NO	NO	NO	NO
KL	NO	YES	NO	NO	NO	NO	NO	NO
KLF11	NO	YES	NO	NO	NO	NO	NO	NO
KLF15	NO	YES	NO	NO	NO	NO	NO	NO
KLF16	NO	YES	NO	NO	NO	NO	NO	NO
KLF7	NO	YES	NO	NO	NO	NO	NO	NO
KLF8	NO	YES	NO	NO	NO	NO	NO	NO
KLHDC9	NO	YES	NO	NO	NO	NO	NO	NO
KLHL1	NO	YES	NO	NO	NO	NO	NO	NO
KLHL28	NO	YES	NO	NO	NO	NO	NO	NO
KLHL8	NO	YES	NO	NO	NO	NO	NO	NO
KLK6	NO	YES	YES	NO	NO	NO	NO	NO
KLRAP1	NO	YES	NO	NO	NO	NO	NO	NO
KLRC2	NO	YES	NO	NO	NO	NO	NO	NO
KLRC3	NO	YES	NO	NO	NO	NO	NO	NO
KNTC1	NO	YES	NO	NO	NO	NO	NO	NO
KRBA2	NO	YES	NO	NO	NO	NO	NO	NO
KRT14	NO	YES	NO	NO	NO	NO	NO	NO
KRT17	NO	YES	NO	YES	YES	NO	NO	NO
KRT222	NO	YES	NO	NO	YES	NO	NO	NO
KRT34	NO	YES	NO	NO	NO	NO	NO	NO
KRT5	NO	YES	YES	NO	NO	NO	NO	NO
KRTAP10-6	NO	YES	NO	NO	NO	NO	NO	NO
KRTAP15-1	NO	YES	NO	NO	YES	NO	NO	NO
LAMB2	NO	YES	NO	NO	YES	NO	NO	NO
LAMB3	NO	YES	NO	NO	YES	NO	NO	NO
LAMC3	NO	YES	NO	NO	NO	NO	NO	NO
LAMP5	NO	YES	NO	NO	NO	NO	NO	NO
LANCL2	NO	YES	NO	NO	NO	NO	NO	NO
LAPTM5	NO	YES	NO	NO	NO	NO	NO	NO
LARP6	NO	YES	NO	NO	NO	NO	NO	NO
LAT2	NO	YES	NO	NO	NO	NO	NO	NO
LCA5	NO	YES	NO	NO	NO	NO	NO	NO
LCAT	NO	YES	NO	NO	NO	NO	NO	NO
LCMT2	NO	YES	NO	NO	NO	NO	NO	NO
LCP1	NO	YES	NO	NO	NO	NO	NO	NO
LCP2	NO	YES	NO	NO	NO	NO	NO	NO
LDHAL6A	NO	YES	NO	NO	NO	NO	NO	NO
LDHD	NO	YES	NO	NO	NO	NO	NO	NO
LEMD1	NO	YES	NO	NO	NO	NO	NO	NO
LGALS1	NO	YES	NO	NO	NO	NO	NO	NO
LGI2	NO	YES	NO	NO	NO	NO	NO	NO
LGI3	NO	YES	YES	NO	NO	NO	NO	NO
LGI4	NO	YES	NO	NO	NO	NO	NO	NO
LGR6	NO	YES	NO	NO	YES	NO	NO	NO
LHFPL1	NO	YES	NO	NO	NO	NO	NO	NO
LHFPL5	NO	YES	NO	NO	NO	NO	NO	NO
LIMCH1	NO	YES	NO	NO	NO	NO	NO	NO
LIN9	NO	YES	NO	NO	NO	NO	NO	NO
LINC00086	NO	YES	NO	NO	NO	NO	NO	NO
LINC00115	NO	YES	NO	NO	NO	NO	NO	NO
LINC00207	NO	YES	NO	NO	NO	NO	NO	NO
LINC00304	NO	YES	NO	NO	NO	NO	NO	NO
LINC00340	NO	YES	NO	NO	NO	NO	NO	NO
LINC00342	NO	YES	YES	NO	NO	NO	NO	NO
LINC00461	NO	YES	NO	NO	NO	NO	NO	NO
LINC00467	NO	YES	NO	NO	NO	NO	NO	NO
LINC00526	NO	YES	NO	NO	NO	NO	NO	NO
LINGO2	NO	YES	NO	NO	NO	NO	NO	NO
LIPG	NO	YES	YES	NO	NO	NO	NO	NO
LMAN1	NO	YES	NO	NO	NO	NO	NO	NO
LMNB1	NO	YES	NO	NO	NO	NO	NO	NO
LOC100128131	NO	YES	NO	NO	NO	NO	NO	NO
LOC100130301	NO	YES	NO	NO	NO	NO	NO	NO
LOC100130890	NO	YES	NO	NO	NO	NO	NO	NO
LOC100131607	NO	YES	NO	NO	YES	NO	NO	NO
LOC100288142	NO	YES	NO	NO	NO	NO	NO	NO
LOC100289495	NO	YES	NO	NO	NO	NO	NO	NO
LOC100422781	NO	YES	NO	NO	NO	NO	NO	NO
LOC100505483	NO	YES	NO	NO	NO	NO	NO	NO
LOC100505501	NO	YES	NO	NO	NO	NO	NO	NO
LOC100505641	NO	YES	NO	NO	NO	NO	NO	NO
LOC100505678	NO	YES	NO	NO	NO	NO	NO	NO
LOC100505797	NO	YES	NO	NO	NO	NO	NO	NO
LOC100505821	NO	YES	YES	NO	NO	NO	NO	NO
LOC100506156	NO	YES	NO	NO	NO	NO	NO	NO
LOC100506487	NO	YES	NO	NO	NO	NO	NO	NO
LOC100507003	NO	YES	NO	NO	NO	NO	NO	NO
LOC100507217	NO	YES	NO	NO	NO	NO	NO	NO
LOC100507246	NO	YES	NO	NO	NO	NO	NO	NO
LOC100507492	NO	YES	NO	NO	NO	NO	NO	NO
LOC100507560	NO	YES	NO	NO	NO	NO	NO	NO
LOC100507619	NO	YES	NO	NO	NO	NO	NO	NO
LOC100508177	NO	YES	NO	NO	NO	NO	NO	NO
LOC100652950	NO	YES	NO	NO	NO	NO	NO	NO
LOC100653343	NO	YES	NO	NO	NO	NO	NO	NO
LOC113230	NO	YES	NO	NO	NO	NO	NO	NO
LOC153682	NO	YES	NO	NO	NO	NO	NO	NO
LOC157627	NO	YES	NO	NO	NO	NO	NO	NO
LOC200726	NO	YES	NO	NO	NO	NO	NO	NO
LOC221442	NO	YES	NO	NO	NO	NO	NO	NO
LOC255130	NO	YES	NO	NO	NO	NO	NO	NO
LOC255411	NO	YES	NO	NO	YES	NO	NO	NO
LOC257396	NO	YES	NO	NO	NO	NO	NO	NO
LOC283392	NO	YES	NO	NO	NO	NO	NO	NO
LOC283454	NO	YES	YES	NO	NO	NO	NO	NO
LOC283588	NO	YES	NO	NO	NO	NO	NO	NO
LOC283624	NO	YES	NO	NO	NO	NO	NO	NO
LOC283658	NO	YES	YES	NO	NO	NO	NO	NO
LOC283713	NO	YES	NO	NO	NO	NO	NO	NO
LOC283728	NO	YES	YES	NO	NO	NO	NO	NO
LOC284244	NO	YES	YES	NO	NO	NO	NO	NO
LOC284570	NO	YES	NO	NO	NO	NO	NO	NO
LOC284578	NO	YES	NO	NO	NO	NO	NO	NO
LOC285141	NO	YES	NO	NO	NO	NO	NO	NO
LOC285147	NO	YES	NO	YES	YES	NO	NO	NO
LOC285178	NO	YES	NO	NO	NO	NO	NO	NO
LOC285281	NO	YES	NO	NO	NO	NO	NO	NO
LOC285419	NO	YES	NO	NO	NO	NO	NO	NO
LOC286189	NO	YES	NO	NO	NO	NO	NO	NO
LOC286367	NO	YES	NO	NO	NO	NO	NO	NO
LOC338758	NO	YES	NO	NO	NO	NO	NO	NO
LOC340544	NO	YES	NO	NO	NO	NO	NO	NO
LOC374443	NO	YES	NO	NO	NO	NO	NO	NO
LOC389023	NO	YES	NO	NO	NO	NO	NO	NO
LOC389332	NO	YES	NO	NO	NO	NO	NO	NO
LOC389634	NO	YES	NO	NO	NO	NO	NO	NO
LOC389906	NO	YES	NO	NO	NO	NO	NO	NO
LOC400622	NO	YES	NO	NO	NO	NO	NO	NO
LOC400960	NO	YES	NO	NO	NO	NO	NO	NO
LOC401463	NO	YES	NO	NO	NO	NO	NO	NO
LOC440040	NO	YES	NO	NO	NO	NO	NO	NO
LOC643733	NO	YES	NO	NO	NO	NO	NO	NO
LOC644554	NO	YES	NO	YES	YES	NO	NO	NO
LOC645323	NO	YES	NO	NO	NO	NO	NO	NO
LOC645638	NO	YES	NO	NO	NO	NO	NO	NO
LOC646762	NO	YES	NO	NO	NO	NO	NO	NO
LOC646851	NO	YES	NO	NO	NO	NO	NO	NO
LOC728637	NO	YES	NO	NO	NO	NO	NO	NO
LOC729770	NO	YES	NO	NO	NO	NO	NO	NO
LOC730081	NO	YES	NO	NO	NO	NO	NO	NO
LOC79015	NO	YES	NO	NO	NO	NO	NO	NO
LPAR2	NO	YES	YES	NO	NO	NO	NO	NO
LPAR5	NO	YES	NO	NO	NO	NO	NO	NO
LPAR6	NO	YES	NO	NO	NO	NO	NO	NO
LPPR2	NO	YES	NO	NO	NO	NO	NO	NO
LRCH2	NO	YES	NO	NO	NO	NO	NO	NO
LRFN3	NO	YES	NO	NO	NO	NO	NO	NO
LRIG1	NO	YES	NO	NO	NO	NO	NO	NO
LRIG3	NO	YES	NO	NO	NO	NO	NO	NO
LRMP	NO	YES	NO	NO	YES	NO	NO	NO
LRP10	NO	YES	NO	NO	NO	NO	NO	NO
LRP11	NO	YES	NO	NO	NO	NO	NO	NO
LRP12	NO	YES	NO	NO	YES	NO	NO	NO
LRP3	NO	YES	NO	NO	NO	NO	NO	NO
LRP4	NO	YES	NO	NO	NO	NO	NO	NO
LRPAP1	NO	YES	NO	NO	NO	NO	NO	NO
LRR1	NO	YES	NO	NO	NO	NO	NO	NO
LRRC1	NO	YES	NO	NO	NO	NO	NO	NO
LRRC33	NO	YES	NO	NO	NO	NO	NO	NO
LRRC3DN	NO	YES	NO	NO	NO	NO	NO	NO
LRRC56	NO	YES	NO	NO	NO	NO	NO	NO
LRRC73	NO	YES	NO	NO	NO	NO	NO	NO
LRRCC1	NO	YES	NO	NO	NO	NO	NO	NO
LRRK2	NO	YES	NO	NO	NO	NO	NO	NO
LSAMP	NO	YES	NO	NO	NO	NO	NO	NO
LTB	NO	YES	NO	NO	NO	NO	NO	NO
LUC7L3	NO	YES	NO	NO	NO	NO	NO	NO
LY6E	NO	YES	NO	NO	NO	NO	NO	NO
LY75-CD302	NO	YES	NO	NO	NO	NO	NO	NO
LYN	NO	YES	NO	NO	NO	NO	NO	NO
LYPD5	NO	YES	NO	NO	NO	NO	NO	NO
LYZL4	NO	YES	NO	NO	NO	NO	NO	NO
LZIC	NO	YES	NO	NO	NO	NO	NO	NO
MACROD2	NO	YES	NO	NO	NO	NO	NO	NO
MAEL	NO	YES	NO	NO	NO	NO	NO	NO
MAG	NO	YES	NO	NO	NO	NO	NO	NO
MAGEE2	NO	YES	NO	NO	NO	NO	NO	NO
MAK	NO	YES	NO	NO	NO	NO	NO	NO
MALL	NO	YES	NO	NO	NO	NO	NO	NO
MAOA	NO	YES	NO	NO	NO	NO	NO	NO
MAOB	NO	YES	NO	NO	NO	NO	NO	NO
MAP1A	NO	YES	NO	NO	NO	NO	NO	NO
MAP2K1	NO	YES	NO	NO	YES	NO	NO	NO
MAP2K4	NO	YES	NO	NO	NO	NO	NO	NO
MAP3K5	NO	YES	NO	NO	NO	NO	NO	NO
MAP4K5	NO	YES	NO	NO	NO	NO	NO	NO
MAP7	NO	YES	NO	NO	NO	NO	NO	NO
MAPK3	NO	YES	NO	NO	NO	NO	NO	NO
MAPK4	NO	YES	NO	NO	NO	NO	NO	NO
2018-03-11	NO	YES	NO	YES	YES	NO	NO	NO
MARK1	NO	YES	NO	YES	YES	NO	NO	NO
MAST3	NO	YES	NO	NO	NO	NO	NO	NO
MAST4	NO	YES	NO	NO	NO	NO	NO	NO
MATN2	NO	YES	NO	NO	NO	NO	NO	NO
MCC	NO	YES	NO	NO	NO	NO	NO	NO
MCHR2	NO	YES	NO	NO	NO	NO	NO	NO
MCM2	NO	YES	NO	NO	NO	NO	NO	NO
MCM3AP	NO	YES	NO	NO	NO	NO	NO	NO
MCM3AP-AS1	NO	YES	NO	NO	NO	NO	NO	NO
MCM6	NO	YES	NO	NO	NO	NO	NO	NO
MCM8	NO	YES	NO	NO	NO	NO	NO	NO
MDM4	NO	YES	NO	NO	NO	NO	NO	NO
MECR	NO	YES	NO	NO	NO	NO	NO	NO
MED13	NO	YES	NO	NO	NO	NO	NO	NO
MED13L	NO	YES	NO	NO	NO	NO	NO	NO
MED21	NO	YES	NO	NO	NO	NO	NO	NO
MED30	NO	YES	NO	NO	NO	NO	NO	NO
MEF2D	NO	YES	NO	NO	NO	NO	NO	NO
MEG3	NO	YES	NO	NO	NO	NO	NO	NO
MEGF6	NO	YES	NO	NO	NO	NO	NO	NO
MEIS1	NO	YES	NO	NO	NO	NO	NO	NO
MEIS2	NO	YES	NO	NO	NO	NO	NO	NO
MELK	NO	YES	NO	NO	NO	NO	NO	NO
MERTK	NO	YES	NO	NO	NO	NO	NO	NO
MET	NO	YES	NO	NO	NO	NO	NO	NO
METRN	NO	YES	NO	NO	YES	NO	NO	NO
METTL3	NO	YES	NO	NO	NO	NO	NO	NO
METTL7A	NO	YES	NO	NO	NO	NO	NO	NO
MEX3A	NO	YES	YES	NO	YES	NO	NO	NO
MEX3B	NO	YES	NO	YES	NO	NO	NO	NO
MEX3C	NO	YES	NO	NO	NO	NO	NO	NO
MEX3D	NO	YES	NO	NO	NO	NO	NO	NO
MFAP2	NO	YES	NO	NO	NO	NO	NO	NO
MFAP3	NO	YES	NO	NO	NO	NO	NO	NO
MFN1	NO	YES	NO	NO	NO	NO	NO	NO
MFSD4	NO	YES	NO	YES	YES	NO	NO	NO
MGEA5	NO	YES	NO	NO	NO	NO	NO	NO
MGLL	NO	YES	NO	NO	NO	NO	NO	NO
MGMT	NO	YES	NO	NO	NO	NO	NO	NO
MGP	NO	YES	NO	NO	NO	NO	NO	NO
MGST1	NO	YES	NO	NO	NO	NO	NO	NO
MICAL1	NO	YES	NO	NO	NO	NO	NO	NO
MICAL2	NO	YES	NO	NO	NO	NO	NO	NO
MID1IP1	NO	YES	NO	NO	NO	NO	NO	NO
MIER3	NO	YES	NO	NO	YES	NO	NO	NO
MILR1	NO	YES	NO	NO	NO	NO	NO	NO
MINPP1	NO	YES	NO	NO	NO	NO	NO	NO
MIOS	NO	YES	NO	NO	NO	NO	NO	NO
MIR17HG	NO	YES	NO	NO	NO	NO	NO	NO
MIR7-3HG	NO	YES	YES	NO	NO	NO	NO	NO
MIS18A	NO	YES	NO	NO	NO	NO	NO	NO
MIS18BP1	NO	YES	NO	NO	YES	NO	NO	NO
MKI67	NO	YES	NO	NO	NO	NO	NO	NO
MKL2	NO	YES	NO	NO	NO	NO	NO	NO
MKX	NO	YES	NO	NO	YES	NO	NO	NO
MLF1IP	NO	YES	NO	NO	NO	NO	NO	NO
MLIP	NO	YES	NO	NO	YES	NO	NO	NO
MLL5	NO	YES	NO	NO	NO	NO	NO	NO
MLLT10	NO	YES	NO	NO	NO	NO	NO	NO
MLLT3	NO	YES	NO	NO	NO	NO	NO	NO
MLLT4	NO	YES	NO	NO	NO	NO	NO	NO
MMADHC	NO	YES	NO	NO	NO	NO	NO	NO
MMD	NO	YES	NO	NO	NO	NO	NO	NO
MMD2	NO	YES	NO	NO	NO	NO	NO	NO
MMP17	NO	YES	NO	NO	NO	NO	NO	NO
MMS22L	NO	YES	NO	NO	NO	NO	NO	NO
MN1	NO	YES	NO	NO	NO	NO	NO	NO
MND1	NO	YES	NO	NO	NO	NO	NO	NO
MNDA	NO	YES	NO	NO	NO	NO	NO	NO
MOBKL1B	NO	YES	NO	NO	NO	NO	NO	NO
MOBP	NO	YES	YES	NO	NO	NO	NO	NO
MOG	NO	YES	YES	NO	NO	NO	NO	NO
MOK	NO	YES	NO	NO	NO	NO	NO	NO
MORC3	NO	YES	NO	NO	YES	NO	NO	NO
MOXD1	NO	YES	NO	NO	YES	NO	NO	NO
MPHOSPH9	NO	YES	NO	NO	NO	NO	NO	NO
MPP2	NO	YES	NO	NO	NO	NO	NO	NO
MPP3	NO	YES	NO	NO	NO	NO	NO	NO
MPPED2	NO	YES	NO	NO	NO	NO	NO	NO
MRAP2	NO	YES	NO	NO	YES	NO	NO	NO
MRFAP1L1	NO	YES	NO	NO	NO	NO	NO	NO
MRPL41	NO	YES	NO	NO	NO	NO	NO	NO
MRPS10	NO	YES	NO	NO	NO	NO	NO	NO
MS4A4A	NO	YES	NO	NO	NO	NO	NO	NO
MS4A7	NO	YES	NO	NO	NO	NO	NO	NO
MSC	NO	YES	NO	NO	NO	NO	NO	NO
MSH6	NO	YES	NO	NO	NO	NO	NO	NO
MSL2	NO	YES	NO	NO	NO	NO	NO	NO
MST1P9	NO	YES	NO	NO	YES	NO	NO	NO
MT1A	NO	YES	NO	NO	NO	NO	NO	NO
MT1DP	NO	YES	NO	NO	NO	NO	NO	NO
MT1E	NO	YES	NO	NO	NO	NO	NO	NO
MT1F	NO	YES	NO	NO	NO	NO	NO	NO
MT1G	NO	YES	NO	NO	NO	NO	NO	NO
MT1JP	NO	YES	NO	NO	NO	NO	NO	NO
MT1M	NO	YES	NO	NO	NO	NO	NO	NO
MT1X	NO	YES	NO	NO	NO	NO	NO	NO
MT2A	NO	YES	NO	NO	NO	NO	NO	NO
MTF2	NO	YES	NO	NO	NO	NO	NO	NO
MTFR1	NO	YES	NO	NO	NO	NO	NO	NO
MTSS1	NO	YES	NO	NO	NO	NO	NO	NO
MUC2	NO	YES	NO	NO	YES	NO	NO	NO
MUM1L1	NO	YES	YES	NO	YES	NO	NO	NO
MURC	NO	YES	NO	NO	NO	NO	NO	NO
MX1	NO	YES	NO	NO	NO	NO	NO	NO
MYB	NO	YES	NO	NO	NO	NO	NO	NO
MYC	NO	YES	NO	NO	NO	NO	NO	NO
MYCN	NO	YES	NO	NO	NO	NO	NO	NO
MYD88	NO	YES	NO	NO	NO	NO	NO	NO
MYH11	NO	YES	NO	NO	NO	NO	NO	NO
MYL9	NO	YES	NO	NO	YES	NO	NO	NO
MYLK	NO	YES	NO	NO	NO	NO	NO	NO
MYO1F	NO	YES	NO	NO	NO	NO	NO	NO
MYOZ1	NO	YES	NO	NO	YES	NO	NO	NO
MYRIP	NO	YES	NO	NO	NO	NO	NO	NO
MYT1L	NO	YES	NO	NO	NO	NO	NO	NO
N4BP2	NO	YES	YES	NO	NO	NO	NO	NO
NAA16	NO	YES	NO	NO	NO	NO	NO	NO
NAA38	NO	YES	NO	NO	NO	NO	NO	NO
NAB1	NO	YES	NO	NO	NO	NO	NO	NO
NAE1	NO	YES	NO	NO	NO	NO	NO	NO
NALCN	NO	YES	NO	NO	NO	NO	NO	NO
NAP1L2	NO	YES	NO	NO	YES	NO	NO	NO
NAP1L5	NO	YES	NO	NO	YES	NO	NO	NO
NAPB	NO	YES	NO	NO	YES	NO	NO	NO
NASP	NO	YES	NO	NO	NO	NO	NO	NO
NAT14	NO	YES	NO	NO	NO	NO	NO	NO
NAT8L	NO	YES	NO	NO	NO	NO	NO	NO
NBEA	NO	YES	NO	YES	YES	NO	NO	NO
NBPF1	NO	YES	NO	NO	NO	NO	NO	NO
NCAM2	NO	YES	NO	NO	NO	NO	NO	NO
NCF4	NO	YES	NO	NO	NO	NO	NO	NO
NCKAP5	NO	YES	YES	NO	NO	NO	NO	NO
NCOA2	NO	YES	NO	NO	NO	NO	NO	NO
NCOA3	NO	YES	NO	NO	NO	NO	NO	NO
NCOA4	NO	YES	NO	NO	NO	NO	NO	NO
NCRNA00260	NO	YES	NO	YES	YES	NO	NO	NO
NDRG3	NO	YES	NO	NO	NO	NO	NO	NO
NDRG4	NO	YES	NO	NO	NO	NO	NO	NO
NDUFA7	NO	YES	NO	NO	NO	NO	NO	NO
NDUFB3	NO	YES	NO	NO	NO	NO	NO	NO
NDUFS1	NO	YES	NO	NO	NO	NO	NO	NO
NECAB2	NO	YES	NO	NO	NO	NO	NO	NO
NEDD1	NO	YES	NO	NO	NO	NO	NO	NO
NEDD9	NO	YES	NO	NO	NO	NO	NO	NO
NEFH	NO	YES	NO	NO	YES	NO	NO	NO
NEIL3	NO	YES	NO	NO	NO	NO	NO	NO
NEK6	NO	YES	NO	NO	NO	NO	NO	NO
NEO1	NO	YES	NO	NO	NO	NO	NO	NO
NETO1	NO	YES	NO	NO	NO	NO	NO	NO
NEU4	NO	YES	NO	NO	NO	NO	NO	NO
NEURL1B	NO	YES	NO	NO	NO	NO	NO	NO
NEUROD1	NO	YES	NO	NO	NO	NO	NO	NO
NEUROD2	NO	YES	NO	NO	NO	NO	NO	NO
NEUROD6	NO	YES	NO	NO	YES	NO	NO	NO
NEUROG2	NO	YES	NO	NO	NO	NO	NO	NO
NFATC3	NO	YES	NO	NO	NO	NO	NO	NO
NFIA	NO	YES	NO	NO	NO	NO	NO	NO
NFIB	NO	YES	NO	NO	NO	NO	NO	NO
NFIL3	NO	YES	NO	NO	NO	NO	NO	NO
NFKBIB	NO	YES	NO	NO	NO	NO	NO	NO
NGB	NO	YES	NO	NO	NO	NO	NO	NO
NGEF	NO	YES	NO	YES	YES	NO	NO	NO
NHSL1	NO	YES	YES	NO	NO	NO	NO	NO
NIM1	NO	YES	NO	NO	NO	NO	NO	NO
NINJ1	NO	YES	NO	NO	NO	NO	NO	NO
NIPAL3	NO	YES	NO	NO	NO	NO	NO	NO
NIPAL4	NO	YES	YES	NO	NO	NO	NO	NO
NIPBL	NO	YES	NO	NO	NO	NO	NO	NO
NIPSNAP3B	NO	YES	NO	NO	YES	NO	NO	NO
NKAIN4	NO	YES	NO	NO	NO	NO	NO	NO
NKTR	NO	YES	NO	NO	NO	NO	NO	NO
NKX2-2	NO	YES	NO	NO	NO	NO	NO	NO
NKX6-2	NO	YES	NO	NO	NO	NO	NO	NO
NLGN3	NO	YES	NO	NO	NO	NO	NO	NO
NLN	NO	YES	NO	NO	NO	NO	NO	NO
NME5	NO	YES	NO	NO	NO	NO	NO	NO
NMI	NO	YES	NO	NO	NO	NO	NO	NO
NMU	NO	YES	NO	NO	NO	NO	NO	NO
NNAT	NO	YES	NO	NO	NO	NO	NO	NO
NNMT	NO	YES	NO	NO	NO	NO	NO	NO
NOL11	NO	YES	NO	NO	YES	NO	NO	NO
NOL4	NO	YES	NO	NO	NO	NO	NO	NO
NONO	NO	YES	NO	NO	NO	NO	NO	NO
NOV	NO	YES	NO	YES	YES	NO	NO	NO
NPAT	NO	YES	NO	NO	YES	NO	NO	NO
NPM1	NO	YES	NO	NO	NO	NO	NO	NO
NPPA	NO	YES	NO	NO	NO	NO	NO	NO
NPTX2	NO	YES	NO	YES	YES	NO	NO	NO
NPTXR	NO	YES	NO	NO	NO	NO	NO	NO
NPVF	NO	YES	NO	NO	YES	NO	NO	NO
NPY2R	NO	YES	NO	NO	NO	NO	NO	NO
NR0B1	NO	YES	NO	NO	NO	NO	NO	NO
NR1H2	NO	YES	NO	NO	NO	NO	NO	NO
NR2F1	NO	YES	NO	NO	NO	NO	NO	NO
NR3C1	NO	YES	NO	NO	NO	NO	NO	NO
NR3C2	NO	YES	NO	NO	NO	NO	NO	NO
NR4A2	NO	YES	NO	NO	NO	NO	NO	NO
NRAS	NO	YES	NO	NO	NO	NO	NO	NO
NRGN	NO	YES	NO	NO	NO	NO	NO	NO
NRIP3	NO	YES	NO	NO	YES	NO	NO	NO
NRN1	NO	YES	NO	NO	NO	NO	NO	NO
NRSN2	NO	YES	NO	NO	NO	NO	NO	NO
NSDHL	NO	YES	NO	NO	YES	NO	NO	NO
NSF	NO	YES	NO	NO	YES	NO	NO	NO
NSUN5	NO	YES	NO	NO	NO	NO	NO	NO
NSUN7	NO	YES	YES	NO	NO	NO	NO	NO
NT5C1B	NO	YES	NO	NO	YES	NO	NO	NO
NT5DC1	NO	YES	NO	NO	NO	NO	NO	NO
NT5DC2	NO	YES	NO	NO	NO	NO	NO	NO
NT5E	NO	YES	NO	NO	NO	NO	NO	NO
NTM	NO	YES	NO	NO	NO	NO	NO	NO
NTNG1	NO	YES	NO	NO	NO	NO	NO	NO
NTNG2	NO	YES	NO	NO	NO	NO	NO	NO
NTRK2	NO	YES	NO	NO	NO	NO	NO	NO
NTSR2	NO	YES	NO	NO	NO	NO	NO	NO
NUAK2	NO	YES	NO	NO	NO	NO	NO	NO
NUCB1	NO	YES	NO	NO	NO	NO	NO	NO
NUDT10	NO	YES	NO	NO	YES	NO	NO	NO
NUDT18	NO	YES	NO	NO	NO	NO	NO	NO
NUDT9P1	NO	YES	NO	NO	NO	NO	NO	NO
NUF2	NO	YES	NO	NO	NO	NO	NO	NO
NUP107	NO	YES	NO	NO	NO	NO	NO	NO
NUP160	NO	YES	NO	NO	NO	NO	NO	NO
NUP188	NO	YES	NO	NO	NO	NO	NO	NO
NUP43	NO	YES	NO	NO	NO	NO	NO	NO
NUP54	NO	YES	NO	NO	NO	NO	NO	NO
NUP88	NO	YES	NO	NO	NO	NO	NO	NO
NUPR1	NO	YES	NO	NO	NO	NO	NO	NO
NUSAP1	NO	YES	YES	NO	NO	NO	NO	NO
NWD1	NO	YES	NO	NO	NO	NO	NO	NO
NXN	NO	YES	NO	NO	YES	NO	NO	NO
NXPH1	NO	YES	NO	NO	NO	NO	NO	NO
NXT1	NO	YES	NO	NO	NO	NO	NO	NO
NYNRIN	NO	YES	NO	NO	NO	NO	NO	NO
OAS1	NO	YES	NO	NO	NO	NO	NO	NO
OBSCN	NO	YES	NO	NO	NO	NO	NO	NO
OCA2	NO	YES	NO	NO	YES	NO	NO	NO
OCEL1	NO	YES	NO	NO	NO	NO	NO	NO
OCIAD2	NO	YES	NO	NO	NO	NO	NO	NO
ODC1	NO	YES	NO	NO	NO	NO	NO	NO
OGDH	NO	YES	NO	NO	NO	NO	NO	NO
OGDHL	NO	YES	NO	NO	NO	NO	NO	NO
OGFOD2	NO	YES	NO	NO	NO	NO	NO	NO
OIP5	NO	YES	NO	NO	NO	NO	NO	NO
OIP5-AS1	NO	YES	NO	NO	NO	NO	NO	NO
OLFM1	NO	YES	NO	NO	NO	NO	NO	NO
OLFM3	NO	YES	NO	NO	YES	NO	NO	NO
OLFML2B	NO	YES	NO	NO	NO	NO	NO	NO
OLIG1	NO	YES	NO	NO	NO	NO	NO	NO
OLIG2	NO	YES	NO	NO	NO	NO	NO	NO
OLR1	NO	YES	YES	NO	NO	NO	NO	NO
OMG	NO	YES	NO	NO	NO	NO	NO	NO
ONECUT2	NO	YES	NO	NO	NO	NO	NO	NO
OPALIN	NO	YES	YES	NO	NO	NO	NO	NO
OR10A2	NO	YES	NO	NO	NO	NO	NO	NO
OR10H1	NO	YES	NO	NO	NO	NO	NO	NO
OR10V1	NO	YES	NO	YES	YES	NO	NO	NO
OR1J4	NO	YES	NO	YES	YES	NO	NO	NO
OR2AT4	NO	YES	NO	NO	YES	NO	NO	NO
OR2L13	NO	YES	NO	NO	NO	NO	NO	NO
OR4K17	NO	YES	NO	NO	NO	NO	NO	NO
OR52N4	NO	YES	NO	NO	NO	NO	NO	NO
OR7D4	NO	YES	NO	YES	YES	NO	NO	NO
OR8B2	NO	YES	NO	YES	YES	NO	NO	NO
OSBP2	NO	YES	NO	NO	NO	NO	NO	NO
OSBPL1A	NO	YES	NO	NO	NO	NO	NO	NO
OSGEPL1	NO	YES	NO	NO	NO	NO	NO	NO
OSGIN2	NO	YES	NO	NO	NO	NO	NO	NO
OSTF1	NO	YES	NO	NO	NO	NO	NO	NO
OTOGL	NO	YES	NO	NO	NO	NO	NO	NO
OXCT1	NO	YES	NO	NO	YES	NO	NO	NO
OXCT2	NO	YES	NO	NO	NO	NO	NO	NO
P2RX5	NO	YES	NO	NO	NO	NO	NO	NO
P2RX7	NO	YES	NO	NO	NO	NO	NO	NO
P2RY13	NO	YES	NO	NO	NO	NO	NO	NO
P2RY14	NO	YES	NO	NO	YES	NO	NO	NO
PACRG	NO	YES	NO	NO	NO	NO	NO	NO
PACSIN1	NO	YES	NO	NO	NO	NO	NO	NO
PACSIN3	NO	YES	NO	NO	NO	NO	NO	NO
PADI2	NO	YES	NO	NO	NO	NO	NO	NO
PAFAH1B3	NO	YES	NO	NO	NO	NO	NO	NO
PAH	NO	YES	NO	NO	YES	NO	NO	NO
PAK2	NO	YES	NO	NO	NO	NO	NO	NO
PAK6	NO	YES	NO	NO	NO	NO	NO	NO
PALMD	NO	YES	NO	NO	NO	NO	NO	NO
PANX2	NO	YES	NO	NO	NO	NO	NO	NO
PAPLN	NO	YES	NO	NO	NO	NO	NO	NO
PAPOLA	NO	YES	NO	NO	NO	NO	NO	NO
PAQR6	NO	YES	NO	NO	NO	NO	NO	NO
PAQR8	NO	YES	NO	NO	NO	NO	NO	NO
PAR5	NO	YES	NO	NO	NO	NO	NO	NO
PARD6A	NO	YES	NO	NO	NO	NO	NO	NO
PARD6G	NO	YES	NO	NO	NO	NO	NO	NO
PARP12	NO	YES	NO	NO	NO	NO	NO	NO
PARP16	NO	YES	NO	NO	NO	NO	NO	NO
PARP9	NO	YES	NO	NO	NO	NO	NO	NO
PAR-SN	NO	YES	NO	NO	YES	NO	NO	NO
PASK	NO	YES	NO	NO	NO	NO	NO	NO
PAXIP1	NO	YES	NO	NO	NO	NO	NO	NO
PBRM1	NO	YES	NO	NO	NO	NO	NO	NO
PCDH15	NO	YES	NO	NO	NO	NO	NO	NO
PCDH19	NO	YES	YES	NO	NO	NO	NO	NO
PCDH20	NO	YES	NO	YES	YES	NO	NO	NO
PCDH7	NO	YES	NO	NO	NO	NO	NO	NO
PCDH9	NO	YES	NO	NO	NO	NO	NO	NO
PCDHA9	NO	YES	NO	NO	NO	NO	NO	NO
PCDHAC1	NO	YES	NO	NO	NO	NO	NO	NO
PCDHB11	NO	YES	NO	NO	NO	NO	NO	NO
PCDHB19P	NO	YES	NO	NO	NO	NO	NO	NO
PCDHB7	NO	YES	NO	NO	NO	NO	NO	NO
PCDHB8	NO	YES	NO	NO	NO	NO	NO	NO
PCDHGA12	NO	YES	NO	NO	NO	NO	NO	NO
PCDHGC3	NO	YES	NO	NO	NO	NO	NO	NO
PCF11	NO	YES	NO	NO	NO	NO	NO	NO
PCGF5	NO	YES	NO	NO	NO	NO	NO	NO
PCM1	NO	YES	NO	NO	NO	NO	NO	NO
PCMTD2	NO	YES	NO	NO	NO	NO	NO	NO
PCP4	NO	YES	NO	NO	NO	NO	NO	NO
PCSK1N	NO	YES	NO	NO	NO	NO	NO	NO
PCSK2	NO	YES	NO	YES	YES	NO	NO	NO
PCSK9	NO	YES	NO	NO	NO	NO	NO	NO
PDE1A	NO	YES	NO	NO	YES	NO	NO	NO
PDE2A	NO	YES	NO	NO	NO	NO	NO	NO
PDE3B	NO	YES	NO	NO	NO	NO	NO	NO
PDE4C	NO	YES	NO	NO	NO	NO	NO	NO
PDE4D	NO	YES	NO	NO	NO	NO	NO	NO
PDE7A	NO	YES	NO	NO	NO	NO	NO	NO
PDE7B	NO	YES	NO	NO	NO	NO	NO	NO
PDGFA	NO	YES	NO	NO	NO	NO	NO	NO
PDGFC	NO	YES	NO	NO	NO	NO	NO	NO
PDGFRA	NO	YES	NO	NO	NO	NO	NO	NO
PDIK1L	NO	YES	NO	NO	NO	NO	NO	NO
PDK4	NO	YES	NO	NO	NO	NO	NO	NO
PDS5A	NO	YES	NO	NO	NO	NO	NO	NO
PDSS1	NO	YES	NO	NO	NO	NO	NO	NO
PDXK	NO	YES	NO	NO	NO	NO	NO	NO
PEA15	NO	YES	NO	NO	NO	NO	NO	NO
PEG3	NO	YES	NO	NO	NO	NO	NO	NO
PELI1	NO	YES	NO	NO	NO	NO	NO	NO
PELI2	NO	YES	NO	NO	NO	NO	NO	NO
PELI3	NO	YES	NO	NO	NO	NO	NO	NO
PER1	NO	YES	NO	NO	NO	NO	NO	NO
PET112	NO	YES	NO	NO	NO	NO	NO	NO
PEX11G	NO	YES	NO	NO	NO	NO	NO	NO
PGAP1	NO	YES	NO	NO	NO	NO	NO	NO
PGBD2	NO	YES	NO	NO	NO	NO	NO	NO
PGCP	NO	YES	NO	NO	NO	NO	NO	NO
PGM1	NO	YES	NO	NO	NO	NO	NO	NO
PGP	NO	YES	NO	NO	NO	NO	NO	NO
PHACTR2	NO	YES	NO	NO	NO	NO	NO	NO
PHACTR4	NO	YES	NO	NO	NO	NO	NO	NO
PHF16	NO	YES	NO	NO	NO	NO	NO	NO
PHF21B	NO	YES	NO	NO	NO	NO	NO	NO
PHF6	NO	YES	NO	NO	NO	NO	NO	NO
PHGDH	NO	YES	NO	NO	NO	NO	NO	NO
PHIP	NO	YES	NO	NO	NO	NO	NO	NO
[truncated: 1,870 more rows]
