# Supplementary material for: Twin-peak temporal regulation during human neocortical development
Source: Cell Discov. 2019 Dec 17;5:61. doi: 10.1038/s41421-019-0129-3 (PMC6915741; doi:10.1038/s41421-019-0129-3)
Supplement: Supplementary file 3 — supplementary Table S4 [file 41421_2019_129_MOESM3_ESM.xlsx]

## Sheet: Supplementary TableS4
Supplementary Table S4, List of twin-peak DEGs
DEGs (1st peak )	DEGs (2nd peak)
SFRS2	HDGFRP3
QPCT	MT1A
PDE7B	AJAP1
ZNF383	KCNA3
ZNF384	TLR4
RABL2B	MT1E
LY6G5B	MT1M
MLX	ANXA3
OGFOD1	PSME3
HDGFRP3	PRDX6
KLHL35	MT1IP
CSPG5	GPAM
MT3	NEFH
MT1A	ZNF208
MLF2	ASPH
C9orf150	ABHD14A
ST8SIA5	ARL4D
KREMEN1	MAL2
CNTNAP1	ZNF91
MT1M	AGK
ZNF570	SEZ6L2
ANXA3	CAMTA1
FAM82A1	PCSK1
SP3	APEX1
DNAJB4	ZNF828
PMP22	HSD17B6
MT1H	SLC25A20
PSME3	CCDC113
IFI6	SGEF
PAPD4	TIMM50
FBLN5	ACAA2
GPAM	HIGD1B
LPCAT3	COPS4
BLOC1S1	PSMD5
KLHL20	NKAIN1
NUP93	ARL1
JAM2	DCTPP1
DKK1	SH3GL2
CD34	KLF5
C1R	RASD1
F10	CRB2
RAD54L2	IGF1
ZNF43	SLC25A33
ANKRD32	RTN3
MCTP1	RLBP1
ORMDL2	TSFM
GABPA	EPAS1
PLXNA2	DCX
HDHD2	USP6
VENTX	MAGOHB
STK19	EYA1
POLN	GJB6
C4B	NT5DC3
DNAJC8	REEP3
EIF2A	AXL
IKZF4	FGFR2
WDR77	KRTAP5-2
KIF6	PGD
NBR1	SPP1
WIPF1	SRGN
ACAD8	CYBRD1
RNASEH1	CDK5
DCUN1D1	GLT8D2
KCND3	TAS2R50
COPB2	PLOD2
HLA-DRA	CLCN4
KRCC1	TAS2R19
ZFYVE16	HYAL2
SMAD2	RPL39L
TFDP1	CD58
SEC24D	PLSCR4
ZFP161	HK1
FGF5	IPCEF1
SUMF2	NNAT
RBP1	HCCS
RSPRY1	SST
C4orf22	AFF2
CHN1	C16orf87
SNAPC3	NOTCH2
MAL2	FARSB
ALAS1	EDN1
TMEM216	SLC7A10
MCF2L2	NETO2
BTBD7	FGF12
SLC2A3	ITGA6
MYL6B	HS3ST1
SFRS4	PHLDA2
XG	C6orf72
CX3CL1	CINP
MYL6	GPR19
CCL17	PRPS2
CENPV	UBE2W
AGK	CPNE6
RSF1	CNTNAP2
ELL2	NDFIP2
INTS4	ATP13A4
CKMT2	SSSCA1
CELSR3	SLC32A1
COQ10A	PPP2R4
RASGRF2	GRIN2B
KCTD13	MLLT3
CAMTA1	CD177
ZNF675	STOX1
G6PC3	DYRK2
NDUFC2	NKRF
ZNF287	2018-09-06
RHOC	RNF182
SPRYD4	SNX32
SLC39A7	ODZ1
APEX1	GLRA2
SSBP1	CDKL5
ALG8	WBP11
RING1	PPEF1
L3MBTL4	MGP
CANT1	LSG1
TUG1	PGGT1B
ZNF828	SLC7A11
RMND5B	CCDC109A
DDX24	RERG
TFAM	BMPR1B
P2RY1	PACS1
SLC16A1	YEATS4
HNRNPAB	NPAS4
HSD17B6	ELAVL2
B3GALT1	CHORDC1
NARS2	CLUL1
AFAP1L2	MTMR10
KCNH1	ADCYAP1
RNF185	RAB3IP
LIX1	PLA2G15
LASS6	RAP1GDS1
A2M	SDPR
QRICH1	C3orf14
RIOK2	C11orf80
CAMK2N2	GPC5
RIOK1	RGS2
MEGF9	SYNPR
TP53INP2	SARS2
QARS	PTCHD1
SGEF	NLGN1
TIMM50	IMPA1
ACAA2	LOC286161
COPS4	LINGO2
NOSTRIN	SAT1
SHMT2	CFH
NIPA2	TRHDE
MAP1LC3A	STK17B
RSBN1	PDK3
IDI1	KCNIP4
CD2BP2	ACP6
PSMD5	EVI2A
DRG1	TP53BP2
NKAIN1	HTR5A
ANXA5	CLDN10
ZNF454	NME1
PRKACB	INSIG1
HRAS	GLIPR1
CCDC71	PLA2G5
TFDP2	IL34
VTA1	LOC255783
C3orf62	ANAPC10
VCAN	HIST2H2BF
DICER1	PIGQ
FABP3	GTF2H5
ACBD4	SMU1
DCTPP1	CALB2
EIF4A3	BCAT1
ZNF768	STXBP4
SH3GL2	NETO1
RASD1	KRAS
PEMT	CCDC76
PSMC4	LOC92973
TOX4	ARL6IP5
PEF1	SYT1
GPR21	TTC14
PDE7A	S1PR1
TRIM33	CALB1
XPR1	ATP1A3
DET1	DGKE
RPL22	PPP1R15A
RAB14	KIAA1161
BCL7C	HSPH1
EIF5	MAS1
CACNA1D	DEDD2
INTS7	LARP7
PACSIN1	GSK3A
UBIAD1	RNPC3
ICMT	ITGAV
PIP4K2C	AGT
GMPS	SAMM50
CEND1	RUNX1T1
GGTA1	GPR37L1
KLRB1	HGF
TUBA4A	ACSS3
FBXO7	GULP1
TMEM206	PCLO
ODC1	ACBD7
MEX3C	LOC158696
NRAS	FGFR3
OS9	RASGRP1
ANKS1A	SRD5A1
HUNK	LRIG1
PAQR9	PPME1
TRA2B	MID1IP1
NAT11	PPP4R2
C1orf187	PPM1E
MEA1	GSTM1
LHX2	CLIC4
TIMP3	SUCLG2
NOL9	PTGDS
CHRDL1	PRKD1
PCOLCE2	FOLR2
SIKE1	CDR1
LHX6	LDOC1
C21orf63	PRICKLE2
CACNA2D3	NDST3
ETV5	PPARA
ST8SIA4	GNAL
TSPAN2	CALY
SLC9A9	DCLK1
CYR61	CDH12
TSFM	DGAT2
CLCN6	QKI
SMC4	FTHL3P
FLRT1	USP53
FAM91A1	PDGFC
VCPIP1	RGR
EPAS1	ATL1
CASP2	MOBKL3
PPP4R1	GABRA5
LTV1	TOMM20
DCX	MAP3K13
NGF	GPR34
C2orf46	TSHZ2
MAGOHB	GNG4
SOAT1	TLR6
NUP43	HRSP12
STYK1	SNX2
RAB4B	CDH13
DYNC2LI1	KIAA1109
LATS1	D4S234E
GJB6	TMEM185A
C20orf4	FGF2
ZBTB26	C7orf63
TRPC5	NAPB
GORASP2	NPY1R
MRFAP1L1	HMGN3
CRYL1	ENKUR
RAB30	HSBP1
PPM1L	PBXIP1
CNOT6	BZW1
FANCE	PDK4
TRMT12	MMD2
PRR4	C12orf5
DDX21	SERPINF1
KCNH2	RAB3B
XPO5	CABLES1
CYP2A13	ANKRD46
LMO4	FRMD5
FGFR2	SRR
AP3S2	PNMAL1
MYL9	GABRA3
KIAA1279	GRAMD3
CUL1	TRAPPC6B
PGD	ANXA4
STARD7	KRT222
TMEM54	SLC38A1
HNRNPUL1	EPHA6
RFC4	MXD1
NR2F1	SH3KBP1
OXA1L	MEGF10
PDE1A	ASPA
RNF19B	NQO1
TAS2R14	MAP7D2
SRGN	FAM58A
ATP10A	GATM
CYBRD1	SMAP1
GTPBP2	CAMK1G
HMGXB4	LIN7C
CDK5	GNG11
PJA2	LRRTM2
CCDC97	NBEAL1
TAS2R50	PEG10
MFSD8	AKR1C1
TAS2R20	SLC7A2
AK2	RANBP3L
SUPV3L1	ASB8
PLOD2	SENP1
CEP350	CEP170
TAS2R19	DYNC1I1
IGF2	C20orf112
PRDM4	PFDN1
SNRNP200	RND1
CD58	FKBP11
KIAA0284	CDC42EP3
PLSCR4	KCNJ16
EIF3A	PPAP2B
PBX3	HMGB2
AFAP1	NECAP1
ZNF398	CNR1
SQLE	LIFR
HK1	MYO6
TRIM68	DACT1
MSRB3	RAB39B
BCL2L2	ATP6V1B2
MFSD1	TXNL4B
IPCEF1	ZNF211
IGSF3	RIMKLB
KCTD20	FBXO8
ZNF92	THRAP3
FAM38B	RRAS
NNAT	SSX8
SLC35B2	RWDD2B
DHX9	TMEM74
PLSCR1	TRAPPC2L
HCCS	CCT8
TMEM115	CCKBR
YWHAQ	ZNF587
TSPAN15	TMBIM1
OR51S1	FGF1
FAM38B2	KCNV1
BCL11B	GDA
NGDN	MERTK
AFF2	TTC33
C16orf87	LNX1
BTBD6	DPYSL3
SLC2A5	FGF11
CDKN1A	SLIT2
SLAIN1	OXCT1
LMAN2L	EIF4A1
FARSB	GABARAPL1
SESTD1	YPEL1
VSTM2L	RFX4
HBB	RLBP1L1
EDN1	KCNJ10
SLCO5A1	DOCK5
NETO2	MC1R
FGF12	RFK
WDR86	DNAH6
ACOX3	EFNB3
ACTA2	C11orf54
ZBTB2	SYN2
ITGA6	C12orf23
EFHA1	PAMR1
HS3ST1	NKAIN3
PHLDA2	PRUNE2
CDH5	LOC153328
SEMA4C	ERO1L
C3orf59	NDRG3
HERC3	ANKRD49
C6orf72	SGCZ
SLC5A3	ALDH1A1
CINP	MACF1
SIRT1	DPY19L2P2
ARSK	EPHA5
H2AFY2	TEAD1
SYTL2	TAGLN3
RGL1	ASAM
SET	NDEL1
CXorf40A	PSD2
OCA2	NT5E
FOXN2	FGF9
NCOA2	APOLD1
ZNF574	ZNF643
GPR19	C5orf32
TPPP	SYT17
SCG2	DERL1
UBE2W	C5orf53
RP1-21O18.1	DLG3
VPRBP	MTUS1
CPNE6	SCN3B
EIF4EBP2	EIF2S1
KLHL13	SPON1
RAPGEF4	HEPH
CNTNAP2	C6orf168
KPNB1	ADHFE1
C1orf212	ABI3BP
DEGS2	ELOVL2
ATP13A4	PNOC
EPB41L4A	ARG2
HNRNPH3	GRAMD1C
LZIC	SPRYD3
PHYHD1	ISLR2
RP11-345P4.4	SLC1A3
CALN1	TMEM65
SLC25A29	PREX2
ULBP2	PCDH20
SRGAP1	PCDHB4
NUAK1	INA
ZNF79	PCDHB10
SFPQ	KCNJ6
COX7A1	MGST1
IKZF5	CTDSPL2
PPP1R14C	CPLX3
CALCRL	EPHX1
ZNF565	PROKR2
JPH1	ADORA2B
LOC201229	C10orf10
ZNF195	NDP
SSSCA1	TIMM9
CLIC5	TMEM163
DFFA	GFRA2
ANKRD36B	OSMR
NFE2L1	GPR75
DOLPP1	AASDHPPT
FOXG1	UBE2Q2
TET1	SLC39A12
TYW1B	NEGR1
SIAH1	KAT2B
RGMA	MIER3
SPIRE1	ARL5B
FAM190A	ZDHHC13
LMAN1	TOMM34
KCTD7	C4orf19
GRIN2B	SLCO1C1
TTC3	CA10
MLLT3	FHL5
ZNF566	SDC4
C16orf70	MAL
ENPP5	EFEMP1
N4BP1	TRIL
ART5	MLLT11
DYRK2	CRABP1
DHX35	CACNG3
CCNB1IP1	NELL1
CCBE1	NEFL
C1orf26	NRSN2
LGALS1	PRKAR2B
ABHD6	CXCL11
POLDIP2	TMEM69
RASSF3	KCNH5
RNF182	GPR22
RPP14	SLC15A2
DCHS1	PIGK
ANKRD16	SPIN1
FAM49A	SLC17A6
NARS	CHRNB2
KLHL9	GADD45G
NT5DC2	USPL1
SCRN3	FAM164A
GPR116	LUZP2
KCTD6	ELTD1
PBRM1	NEUROD6
ATP13A3	STMN4
KIAA1305	STMN2
ALDOC	CHRNA2
GPR107	ANO3
SRM	MAPK6
ODZ1	C16orf89
TEK	TMEM144
G2E3	SSPN
GLRA2	EDNRB
BAZ1B	PPP1R3C
CDKL5	HTR1A
CALCOCO2	RXFP1
TNFRSF21	PFN2
HIST4H4	MRPL34
C10orf104	OMD
MAF	JDP2
ATP8B1	RNF148
MGAT4A	WIF1
VPS35	C14orf162
TRIM36	2018-09-04
C7orf13	RAB3C
METTL10	RAB27B
GIMAP5	VSNL1
ATP5G1	RALYL
NSUN5	P2RY12
DDIT4	FUT10
ZNF223	GAD2
AKT1	KCND2
FBXL5	RFC3
C1orf64	FAR2
UBE2Z	ARRDC2
TRAPPC3	GPR37
CBR1	DRP2
MGP	CA2
LSG1	RSL1D1
PGGT1B	ST8SIA3
SH2D3C	RPRM
C17orf63	FTH1
SLC7A11	ADCK1
LMBR1	CBLN4
RNASE1	ZNF561
RGMB	GRIA1
CTCF	BHLHB9
CCDC109A	CACNG2
ZNF234	C13orf36
TOMM22	PVALB
DOPEY2	NR4A2
STK40	PARP9
MUSTN1	DECR1
PDHA1	EGR2
RERG	MAN1A1
ENG	SLC35D2
NDRG2	FREM2
ZNF607	UNQ9374
NSDHL	WDR74
IRS1	IL1R1
ZFP30	CAT
PPP1CC	RGS8
TSGA10	HIST1H2BK
KLC2	TGFBR3
PACS1	AMPH
DAAM2	HRASLS5
C1orf144	ZNF204
ST6GALNAC6	ATP1A2
TICAM2	KIAA0317
C3orf21	ITGB5
PHF12	UBA5
PLCG1	PYGM
EPS8	ICAM2
CNIH2	SUZ12P
ETS2	CRTAC1
SEZ6	TF
MTHFR	C13orf15
NXPH3	ANLN
EXOSC2	CDH7
ACYP2	HDAC8
CDYL2	KCNC2
CDO1	SLC25A16
ABL1	PHKA1
FAM174A	SNCA
FRS2	SRD5A3
NUB1	NIPSNAP3A
ELAVL2	GFPT1
LMO3	HPSE2
BCL3	ALDH1L1
DHRS3	DYNC1LI1
DPP3	UBLCP1
GRIK3	TSPAN33
S100A16	KLF15
EZR	HADHB
PPP1R14A	PTGS2
EDC4	F3
CHORDC1	DOK6
DCP1A	DNAJB1
MYCT1	PAK3
BCL2	CNN3
APLN	MAPRE3
CIZ1	BLOC1S2
ITIH5	SLITRK3
VIP	GJA1
AFF3	MYRIP
AUTS2	SLC1A6
NFATC3	B4GALT6
AIF1L	GRIN3A
NFYA	GABRA1
NUP214	ENTPD3
CCS	GAL3ST3
TOMM40	RGS20
ZDHHC9	B3GNT1
RAB3IP	CEBPD
RBM14	LIN7A
APOE	MAGT1
RERGL	OR2L13
MBTPS2	DDX56
RBM4	TPD52L1
SLC7A6	C9orf6
WRB	EIF4E
APOC2	DIO2
ADAMTS17	NHEDC2
POLR3C	CYP4F11
YY2	SPA17
CLPTM1	DCUN1D3
SLC6A8	SFXN5
SDPR	CNDP1
SMCR7L	SLC13A4
CORO6	CRYM
PAG1	SNAI2
WDR34	SLC6A15
SFRS6	ACVR2A
PLAA	C6orf192
SSH2	DUSP11
CNOT2	SSBP2
RGS1	CYP4V2
L3MBTL	KLKB1
DCAF16	ZCCHC12
ZNF280C	DCK
LCORL	ACSBG1
RBM16	ZRANB1
METAP1	SLC4A4
SOD2	METTL7A
ECH1	UGCG
RAB2B	DDX25
PID1	CTNNAL1
DNAJA1	FOXRED1
CHST10	HSDL2
C9orf114	ACAD11
VIPR2	MOG
DTWD2	CPT1A
TCP1	MCTS1
NRIP3	EHD3
PCP4	NR4A1
MOBKL2B	PPP4R4
PMP2	NAP1L3
LGR5	RBM11
SIRT2	LRRTM1
FOSB	AGXT2L1
SLC36A4	VAV3
FAM8A1	ZDHHC3
PUM2	TTC35
TIAM2	PAPD5
PTCHD1	C1orf63
CCDC104	FKBP5
NFX1	PRR3
TMEM19	SLC25A14
C9orf72	SRPK1
NLGN1	LSM3
MYST4	RIT2
PCYT1A	CXADR
FBXO25	SYT4
GPR12	TYW3
RNF144B	ASPHD2
AKTIP	MLC1
ASB6	TUBB
TRIP12	CRHBP
DNAH7	MBLAC2
LOC286161	ID1
CIRH1A	NKIRAS2
GTF3C4	PGM2L1
GDAP1L1	SLC38A3
SAT1	COPZ1
PTGES	TRIM32
TMEM56	AK5
SAMD8	JMJD6
DSEL	MYO5B
SLC16A14	PRH1
GDI1	TAS2R31
GPR83	C19orf41
FAM50A	THBS1
CFH	C5orf40
TRHDE	RNF43
STK17B	INHBA
NCBP2	LGR6
ZFX	BEND4
INPP4B	PDYN
CREG2	CHRM2
CYB5B	DYRK3
KCNIP4	OSTN
PLXNA3	CDH3
MBTPS1	WFDC2
FBL	RPE65
MTIF3	TMEM215
RBM23	HPRT1
LUC7L3	THBS4
HSDL1	ZFYVE16
TP53BP2	RBP1
HS6ST2	C14orf142
PTBP2	NOV
PSMB5	SPRYD4
PPIC	RBMS2
CDH24	DOC2A
PRR13	LASS6
ICK	ASRGL1
FBXO42	PIP4K2C
E2F3	ACSL4
HTR5A	STOM
PGAP1	PLD3
CLDN10	TUBA4A
NME1	MRO
ZNF706	NRAS
CDKAL1	TIPARP
QRFP	TSPAN2
PDPR	ADO
SNRNP25	TRPC5
ANKRD44	GORASP2
IL17RD	CRYL1
LYVE1	GAD1
SYS1	OXA1L
BRCC3	NSF
INSIG1	TAS2R14
PPT1	MANBAL
FLT1	MSRB3
CNTD2	CERCAM
SOX5	IL13RA2
AKT2	GPR98
TOPORS	SLC5A3
DNTTIP1	MANSC1
ZBED5	RHOBTB3
MTMR2	SERPINI1
ARF4	SCG2
SAE1	SCAI
PLA2G5	IKZF5
LBR	RNF2
SF3B3	ENPP5
ZSWIM1	RCAN2
RIMS3	DOCK10
PDIA2	FAM49A
EFS	GIMAP7
UNC13B	ATP5G1
GYPB	DAAM2
PPARGC1A	AIF1L
SREBF2	YY2
PCIF1	LCORL
SOX4	DNAJA1
TET2	GPR12
LOC255783	RBM23
BLVRB	YWHAB
MED13L	HS6ST2
GOLGA8A	PGAP1
SLC37A1	ZSWIM3
SLC12A5	MAN2A1
GTF2H5	ACCN1
POLH	GOLGA8B
SMU1	SV2A
2018-09-03	TIGD1
MBNL2	LGI2
IL1RAPL1	PCDH18
TULP4	PADI2
NUDT21	GPR88
RAB40C	ITPR2
MAD2L1BP	RABGGTA
GOLGA8B	ZNF804A
VEGFA	MRPS2
TIGD1	CSE1L
CA9	STXBP6
EHD2	GLS
MT1G	LOC151009
ZNF718	GPAA1
SLC25A46	FAHD1
MOSPD1	SLC25A40
DHX15	VAPA
SLC35A3	SEMA3A
ZNF639	AP2M1
ACTL6A	SERPINH1
FAM107A	KBTBD3
DNAJC10	ARAP2
HLF	RNMT
NGEF	SLITRK4
WDR36	CPNE8
NPR2	FLJ44653
HIAT1	CDH10
EXOSC5	SLC2A13
MMP16	SLN
ACBD3	PIR
DOK4	FILIP1
AIMP1	DHDDS
ATP5SL	PPP2CA
TGFBRAP1	NFKBIA
AQR	AP1S2
TESC	KBTBD7
LOC92973	GNG2
SDHB	DOK5
ALPL	HSPA13
PAPOLG	CACNB1
PARP1	PTP4A1
FBXO21	COX6C
2018-03-03	ELOVL4
PHYH	NIF3L1
FOXJ3	KTI12
ARL6IP5	GBA
BHLHE41	KCNA1
NOS1	SPOCK1
NCOA3	NCALD
TINF2	C7orf70
DNAJB6	IFIT2
TSPO	PAQR6
ITPR2	PORCN
PCGF3	COPS7A
RRP1B	GNPDA2
PEX13	AKR1C3
SYNGR4	KCNQ5
KSR2	SLC25A32
RFFL	SCG5
TTC14	TFG
CCDC23	KIF1C
DCAF12	CLSTN3
S1PR1	APBB3
DHRS1	WNT10B
CDC5L	S100PBP
SLC2A1	TXNDC17
CALB1	ACTL6B
ATP1A3	MUC20
ACAT2	MAP4K5
MRPS2	SAV1
CYTH2	DPAGT1
C16orf80	C15orf41
CTSS	THY1
TESK2	CYP2J2
CSNK2A2	TMEM106B
ZRSR2	AKAP5
AKAP1	KCNK2
ZBTB40	PIGM
MFSD6	SH3TC2
ZC3H15	EPHA7
DENND3	FAM171A2
LRRC16A	GAS8
MAS1	EGR1
DEDD2	BTBD11
TPSD1	GNA14
CNTFR	SUB1
NAV1	PCDH8
COPB1	SEC61A2
ORC2L	RELN
GSK3A	CD200
STXBP3	SYT13
ZCCHC14	HCN1
CNOT1	HDAC9
PDE10A	PLEKHM1
SEMA3C	SFRS18
ZADH2	SYT5
C12orf64	MOCS2
MALL	MCHR2
PSMA1	RPUSD3
MED8	PCDHB3
MEIS2	ADRA1D
AGT	GNG12
PAFAH1B3	PCDHB14
SIGMAR1	LRRC40
HYI	SLC16A2
PEX12	KCNH8
CSE1L	MRPS21
SEMA6C	SLC9A7
NPHP1	RTN4
PRKX	VAMP4
SNRNP70	GOLT1B
FAM171B	C11orf87
EPHB2	CMAS
IPO9	SNX10
TTC13	KIF13A
TM9SF2	APLNR
GUSBL2	PRAF2
RUNX1T1	GUCY1B3
ENPP4	PNMA2
CCDC109B	GLYR1
C4orf42	NPY5R
CIT	BAG4
KIAA1324	RASSF8
GPR37L1	GTDC1
VPS72	TM4SF1
ALS2CR12	FLRT3
LOC151009	AASS
HGF	NUDT11
C10orf57	TCF7L2
HIST1H3A	CAPZA2
TRPM2	FOS
HIST1H4A	P2RX7
RNPEP	ELAVL4
POGZ	KIF13B
GPAA1	NDUFA5
TMEM204	C12orf35
FAM107B	SMOX
N4BP2L1	HTR3B
HIST1H2BD	TSPYL4
EGFL7	PDSS1
ALS2CR11	TRUB1
ATP11B	PCDH15
KIAA0090	FAM65B
PTHLH	AVL9
HIST1H4E	CCNA1
TCEB3	ECSIT
TRIM17	CPM
LOC285696	PRRT2
ABCB1	NECAB1
CCL14-CCL15	MGAT5
DCAF10	CHRM1
MBP	CORO1A
HADHA	NR4A3
COL3A1	DUSP23
KRTAP10-9	C2CD2L
MRPL9	C20orf103
KRTAP10-10	PTPRR
FAHD1	CTNNA3
TDRKH	RASL11B
FAM69B	AZI2
CYBB	SFRS12
ACBD7	BAZ2B
SLC25A40	FAM69A
NOVA1	ZMAT4
KRTAP10-12	TUBA8
LINGO4	PRPS1
BTN3A2	KIT
FLJ37078	CAPS2
CYB561D1	B3GALNT1
AP3S1	SMURF2
TMEM53	ZNF33A
HDHD1A	C6orf174
UGP2	NPBWR1
GNAI3	RPP25
SRD5A1	POLR2B
MSI1	GABRG2
NTNG1	SULT4A1
BTN3A3	SLC35B4
TMTC1	GOLIM4
PPME1	AIFM3
GNAI1	PCSK2
CEBPB	SLC25A4
SEMA3E	LYN
S100A10	ATP6V1C1
HSF1	CXXC4
ALDH1B1	BAT5
SNRPN	SLC7A14
RAD51C	HLA-DPA1
PLRG1	USP54
SRRM1	GLRX5
GSTM2	SLC2A12
HMGN4	CHM
SEMA3A	LPAR1
APCDD1	LRRTM4
FBLN1	ST18
FCN1	MAEL
GSTM1	OLFM3
ZFP1	KCNJ3
POP5	CPNE4
HECTD3	DUSP6
RAB26	ZNF436
TAF5L	WDR51B
PIK3C2A	CTSH
SOX3	NDUFA1
FAM40A	ATAD3A
ADORA1	EPB41L4B
THOC7	RAB3A
C4orf16	DUSP14
FOLR3	DOCK1
P4HA2	GLCE
C9orf116	PPP1R11
SUCLG2	C1orf201
ACACA	DKFZP564O0823
UNQ1887	SLC39A11
PTGDS	MEF2C
CDR1	KLHDC8B
NEU3	LZTFL1
BTG2	PENK
XRCC1	THOC1
TP53INP1	WDR47
GNE	EIF1
LDOC1	AP3B2
AP2M1	VSTM2A
SLCO2B1	SCAMP1
C12orf43	ULBP1
SLC30A3	A2BP1
NDST3	GSTT1
RNF38	KLHL1
C13orf23	AKR1A1
C6orf141	LOC283174
PACRG	HAPLN1
MOCS3	NEUROD1
METTL2A	BAT2L
RSU1	IGHMBP2
MTRR	HIST3H2BB
ZC3H11A	METRNL
ZNF623	RABL2B
ZNF480	ZNF570
ZNF473	FAM82A1
C20orf108	DNAJB4
GTF3C2	PCTK2
ZC3H8	IFI44L
ECE2	LGMN
SYNRG	SNAPC3
EGLN3	C4orf3
TRAPPC2	ZNF675
LHFP	UHRF1BP1L
FBXW7	C10orf118
ARF6	DRG1
CSTF1	PRKACB
MAPK15	BBS7
RPS6KB1	INF2
PSMD2	STRBP
DDX52	PJA2
EIF2B4	LEMD3
UBA3	OR52A4
CDH12	C3orf59
ARAP2	PCMT1
RNMT	ALKBH6
MON1B	CAND1
ZNF534	REEP5
ADIPOR2	ANKRD36B
C9orf140	SACS
ZNF513	CUL3
MRPL41	CCBE1
PPM1G	NARS
VPS39	PPP1R13B
C15orf57	VPS35
USP53	PDLIM5
CA4	CTSC
TARBP1	ATP2B3
FAM54B	ADK
KDM2B	FBXO25
CHRD	CIRH1A
CYP51A1	GDAP1L1
PDPK1	SLC16A14
USP9X	EVI2B
SNX6	GPR125
ATL1	ZSWIM1
MOBKL3	SLC25A46
FLJ44653	DNAJC10
TRDMT1	PAPOLG
ILF2	MMGT1
PPM1D	C12orf64
BSG	C10orf57
BEND6	CACNA2D1
AGBL4	THEM4
PEX1	ZFP1
KIAA1586	SNRPN
PDIK1L	C13orf23
BAZ1A	LHFP
KCTD5	CSTF1
TPTE	C14orf126
C11orf30	RUNDC3B
TSG101	PFDN4
GATAD2B	ZNF175
TSKU	PTEN
RIC8A	OAZ1
CNTN2	ARL6
MID1	BMPR2
TUBB6	IFIT3
C4orf18	NOL11
CRELD2	CASD1
SRRM2	RPP30
ACER3	KRT14
PLEKHB1	ZNF583
TOMM20	PRKAR1A
C14orf126	MTPAP
INO80D	KPNA6
FOXO1	C20orf20
SHB	ACTR10
C9orf37	SCYL2
SLN	COPS2
FILIP1	LPL
C1orf162	TET3
SLC35F2	UBE2J1
FAM48A	GRIK1
ALG9	ASCL1
SH3BGRL3	HRH1
DCAF7	CLOCK
FKBP4	SYNJ1
PSMG2	CDC27
RBM38	ACTR3
ELF1	CNOT7
SLC39A1	ZNF28
DIABLO	ATP6V1A
DOK7	C12orf24
SRFBP1	EDNRA
CDH9	ATP5G2
GNA12	NAMPT
FLYWCH1	TRIM69
DHDDS	SORD
IFITM1	BVES
DDX20	CD47
MTMR9	FITM2
C12orf32	MANEA
TULP3	PAK7
WDR18	DNAJA4
SNCAIP	NXPH2
ANKRD18A	C7orf60
CTTNBP2NL	KLHL4
MFSD4	GUCY1A3
MAOA	SLA
IL18	SSX2IP
KBTBD7	RAB18
ZNF175	TSNAX
ARID1A	GRPEL2
TNFRSF12A	ETFDH
PSMC5	ATP6V1D
EXOSC9	GSK3B
LCMT2	FAM19A2
TSPAN9	SLC8A3
HRSP12	CSTF2T
FOXA2	MRPL30
DOK5	TMEM35
ZNF804B	BTF3L4
SNX2	GSPT1
KLF7	IFRG15
FDFT1	NKIRAS1
NIACR1	C20orf196
BMPR1A	EIF3M
HSPA13	AP3M2
CACNB1	NEDD4L
RASSF7	HIPK3
PRMT8	LGALS8
KIAA1109	RNF111
D4S234E	GLUL
TIMM22	CNTN1
UBE2Q1	ARPC5
VPS37B	DSE
PRKCG	PRKAA2
CD93	FCGR2A
UGDH	NAP1L2
TMEM185A	DNAJC15
KDM6A	OSBPL8
SNRPD2	RHOT1
C4orf34	RLIM
ARHGAP21	CBARA1
MED1	RAB11A
ZNF75A	STON2
EPHA3	SGIP1
SPATA5	PPP3CB
PTP4A1	GPD1
STYX	PPP1CB
CLDN12	MAPKSP1
NPY1R	SHFM1
NRIP1	IGSF6
APLF	RRN3
NEUROD2	UBR7
GTPBP10	CDC37L1
HEATR1	FEM1B
ENKUR	ID3
PBXIP1	ZC3HAV1L
MRPL42	MRPL45
TH1L	MAPK8
BZW1	C12orf4
CXCL14	HLA-E
CST3	MEF2A
PON2	TGOLN2
SOCS2	ATP5I
C12orf5	AIF1
TSPAN4	HIGD2A
ST6GAL1	RPS14
NIF3L1	CXCL10
GOLPH3	GPR120
IDH1	TLR2
RAB3B	COL1A1
NR1D1	C1orf54
TTYH1	MCART1
ARL13B	XAGE3
TXNDC12	ZFP36
GBAP	TMEM155
NSUN3	OLR1
CABLES1	AMOT
EDN3	EPCAM
KTI12	SELPLG
ANKRD46	TYW1B
FRMD5	MTM1
SRR	KCTD6
ANKRD26	CALCOCO2
WFS1	DRAP1
ATPIF1	HIBCH
PAPSS2	CYB5R2
C11orf71	U2AF1L4
CSNK1G2	S100A13
GABRA3	ID4
CGRRF1	TJAP1
BTG3	NUMBL
PHKA2	CDC14A
DBX2	EMP3
CLEC14A	AHSA2
GRAMD3	LRRC16A
FAT4	CCDC109B
PTEN	NOVA1
STK25	OCR1
C2orf67	ZNF534
ASH1L	FOXO1
USP10	STK3
RFX3	NRIP1
SPOCK3	HEATR1
HNRNPA0	PON2
GMEB1	SOCS2
CHTF8	FBXL7
C1orf163	KLF10
ANGPT2	PDAP1
SLC38A1	HRASLS
OAZ1	GREM1
YTHDF2	SSTR2
EPHA6	TUBB2B
GLIS3	C5orf24
GPR146	SULT1A1
CD9	PSAT1
SOCS4	YAP1
PNMA5	ANKRD6
NME5	SYNGR2
MXD1	EPB41L5
EIF2AK1	PRPF3
SLC38A2	NPY
BRD8	CRYZ
LRP8	CDKL2
CACNG4	GAS2
GON4L	FOXP2
GADD45B	C6orf204
TTC39C	PIPOX
ZNF81	C19orf56
ERBB4	PHF5A
CHL1	GPRIN3
C7orf70	GLI3
PRRC1	CSRP2
BMPR2	SPATA7
PCF11	HPGDS
CDH4	EFCAB2
METAP2	MRPL33
PCYOX1	SS18L2
DAGLB	FAM110B
PITPNC1	CX3CR1
IFIT2	OPRK1
TMEM185B	NCEH1
NAPA	RYK
ME1	DOC2B
KDELR2	FYB
FAM58A	VPS25
FAM98A	PMP22
NCAPD2	PLXNB1
SMAP1	EIF2A
IFIT1	SMAD2
KCTD4	ZNF514
TMEM48	NEK6
KIAA0182	STIP1
PNCK	CCDC144A
SNAP91	MIIP
IFIT5	OLIG2
HSPA9	SASH1
LIN7C	FAM163A
FAM117B	PPM1B
SSR2	TAS2R13
COL1A2	VSTM2L
EFHA2	APPL2
GNG11	ACTA2
OGFRL1	TLR7
PORCN	CES8
GNA11	RAB9A
OPN3	LRRC61
EXOSC6	DDIT4
IDH3G	ACYP2
COPS7A	NRIP3
LRRTM2	PMP2
SMURF1	ACSF2
NAGK	RSAD1
PELI2	C3orf63
CASD1	FLT1
C1orf107	FAM82B
C4orf27	RFTN2
GNPDA2	EIF4H
COG4	BBS2
CPZ	ZNF141
CHRNA7	KIAA0174
PEG10	DENND3
TMEM126A	HYI
KCNQ5	SNRNP70
MFAP3L	HIST1H3A
USP5	HIST1H4A
CCDC50	PRR18
VAC14	UGT8
MECP2	PIK3C2A
HCFC1	2018-09-10
CLASP1	UBAC1
RANBP3L	KIAA1826
MRPL54	2018-09-08
DGCR14	GEMIN8
SLC25A32	SNX6
ASB8	CEPT1
NIT2	HEATR5A
GABRA2	TUBB6
PLP2	PLEKHB1
PCGF5	FOXP1
SENP1	FSTL5
KHDRBS1	ATP6V0D1
SYNCRIP	GPR3
FN1	SEMA4D
SDK1	WFDC1
ZNF542	ACSS1
ZNF641	KRT31
C1S	GABRA4
DHCR24	FLNA
JUP	MUDENG
CEP170	RBM17
C10orf18	ADAMTS1
LRRN1	PAX6
ZNF583	FRYL
HIRA	TAC1
MPPED2	PHGDH
CA11	TFR2
CDC42SE2	ZNF586
WDR3	ACADVL
USP24	CHPT1
ICA1	BBX
LOC100288114	PMS2CL
MUDENG	KLK6
C12orf41	TRPS1
ISG20L2	PPAP2C
TFG	PRSS35
TBP	ARL17P1
C20orf112	FERMT2
ROBO1	RHOJ
PRKAR1A	SNTB1
GREM1	FAM178A
KLHL11	SAP18
UFD1L	ICAM5
C18orf16	C21orf66
ACLY	NDUFAF4
TMEM39B	CCPG1
RCOR3	ZNF83
ZFP3	SCARA3
DSCAML1	GJB1
AZGP1	ATP5O
KPNA6	ARL15
LRP12	PCDHB16
PGAP2	SORBS2
PFDN1	PSMC2
DDX23	FAT1
ZNF3	GRIA4
CEP97	CTDSP1
C16orf72	TPCN1
NTSR1	C1orf51
RRM1	ANKRD40
G6PD	RAB39
ARHGEF11	UBE2E2
C1orf97	PNPT1
NUP155	C12orf39
PSMA3	CTSL1
MCM7	ADD3
PCYT1B	PCDH11X
C20orf20	GLDN
ADAMTS1	CYP4X1
2018-03-05	CCDC64
CDC42EP3	FAM84A
SNTA1	RAC3
SMYD5	ZBTB20
APBB3	OGN
PAX6	FIG4
FRYL	CARHSP1
SCRG1	TAGLN
RPL36AL	C6orf62
C14orf104	HIST1H1C
RAB5C	BSCL2
RPAIN	PHLDB1
AKIRIN2	FGFR1
CCT7	OPALIN
ZNF460	NPC1
HES1	PPWD1
FOXJ2	CD24
CYP1B1	ALDH6A1
ETV3	PLA2G16
KCNH4	NPC2
EIF2C4	SLC25A18
ZNF304	HIST1H2AK
HAND2	RPS15A
NECAP1	SDC2
GATS	SLC13A5
HARS	ATRX
ZBTB8A	CACHD1
CNR1	CD82
TMEM132D	ZNF536
LPAR6	CARTPT
BHLHE40	WIPI1
AP1G1	ZWILCH
EIF2C1	C12orf62
RCBTB2	CDC42EP4
SCN2B	BST2
MYO6	UBE2T
DACT1	DPY19L3
NENF	SLC6A12
ZNF821	PPP1R1B
NCRNA00201	SLC31A2
IGFBP5	IFNGR1
DGUOK	STK38
ATP6V1B2	YES1
ADC	ST6GALNAC5
CLIC2	SEMA3B
TXNL4B	LPAR5
TET3	RBP4
NDUFA4	ST8SIA2
DIAPH1	RSPH9
AHCY	GSG1
ZNF211	NT5C3
COPA	BMP3
TFR2	AGBL3
F8A1	HIST1H2AL
FAM189A2	IL17C
ADPRHL2	TAAR9
PLCE1	TC2N
UBE2J1	ZCCHC24
MGC23284	CD34
JAGN1	HEBP2
TRIM22	GPR56
ACTL6B	FADS2
RIMKLB	TAS2R4
LMLN	BEST1
MTHFD2	VTA1
MUC20	QRFPR
GABPB1	SYT6
FLVCR1	LHX2
N6AMT1	C21orf63
THRAP3	TBL1X
EPC1	PPM1L
ZNF586	PDE1A
RCBTB1	LHFPL5
C17orf49	TAS2R20
FUZ	NAP1L4
RRAS	C5orf13
KCNG3	LRRC8A
HSPA4	PPP1R14C
SSX8	LGI4
RWDD2B	MGAT4A
FSCN1	GPN3
TNS1	C1orf64
NCOA6	CA5B
TMEM74	SKIL
GLRA3	S100A16
CSTF3	EZR
NMU	ACO1
SNN	PPAPDC3
KPNA3	QDPR
ISG15	GTF2IRD2
NAALAD2	LONRF2
SGCB	FOSB
CCKBR	FAM8A1
ZNF587	GPR83
VAT1	LUC7L3
LGI1	ELOVL5
ERCC3	MRVI1
FAM167A	NEK7
C17orf81	SLC46A3
GRIK1	NME4
HTRA2	GOLGA8A
SLC25A37	GJD2
SCFD2	RTCD1
RAB33B	CHMP4A
SERPINB6	SYNGR4
LMCD1	ZC3H15
TNFAIP8L3	ALS2CR12
NPM2	FAM107B
TMBIM1	PAQR8
JUN	C10orf58
USF1	COL3A1
MCAM	MDH1
CLPP	AKR7A2
MGST2	SYNGR3
FGF1	PLRG1
FBXO3	NAPG
BACH2	ZNF528
XPO7	PQLC1
USP37	HSD17B4
DNAJC5	PIP4K2A
CREB1	C4orf18
HOPX	DDX20
GDA	MTMR9
ETV1	B4GALNT4
MERTK	GNAS
LASS5	SBNO1
ZFP36L2	TTYH1
TUBB2A	PHACTR3
DEDD	CCT8L2
ZNF8	NME5
C15orf41	TTC39C
ZNF142	OSBPL2
RPL13	LYRM7
TUBB2B	LOC100130950
VEGFC	CYP1B1
ARPC1B	ITIH2
KLF9	ADAM23
LIMS2	HSPA4
DGKB	XKR6
DPYSL3	CD59
B4GALT3	ALKBH7
NR3C1	ZFP36L2
RBMXL2	TTYH2
CGGBP1	TNFSF12-TNFSF13
CPNE7	TMEM196
THUMPD3	CD38
C4orf14	HTR4
SLC22A23	CD68
PCMTD2	HSPA2
MAP3K7IP3	CSRNP2
AMMECR1L	SLC9A3R1
PMS2CL	ATP1B2
ASCL1	SCD
PIGX	PCOLCE
POLR3D	AHR
MANEAL	ORC5L
NFIB	CAPN2
ADM	BXDC2
C16orf55	ALDH9A1
PAK2	HEPACAM
SAP130	PRKRIP1
PPFIBP2	LYPD1
DTNA	RASSF2
CPNE1	RPL37A
SAMD12	C3orf10
TMEM106B	ALDH2
MAGED2	SFRS5
DDX46	SLTM
TFAP2E	KIAA0141
POLR3B	BNIP2
TRIM28	CYP27A1
PTH2R	PLTP
TMEM196	RARB
CUGBP2	TAC3
EIF4A1	PTGR2
SLC11A2	ADRA1A
POLR1B	RHBDD1
NEFM	BBOX1
AKAP5	SNAPIN
TIAM1	CADPS2
APOD	FLJ41603
CD300A	INPP4A
LONRF1	TIPIN
KCNK2	PTTG1IP
PIGM	C11orf10
MIOS	TCP11L1
HSPA2	BMP7
RFX4	OPHN1
RLBP1L1	PDE8A
SLC20A1	NDUFA13
SSR1	SNAP25
CSRNP2	SLMO2
ZNF670	NEK9
PDZD2	C20orf7
RFWD3	NRBP2
SCRT2	KCNH7
RFK	GPRC5B
BRPF1	LRRC34
ERCC4	RASSF4
MARK1	ABCA8
OTOP2	PTN
COPS6	STK17A
SLC1A2	ARGLU1
KDM3B	GPT2
KDR	C14orf129
SEPP1	TIPRL
EPHA7	C20orf19
OSTF1	IGF1R
PPARG	SFRS14
PPAP2C	KDM4C
FAM171A2	KIAA1147
SFRS15	CCDC117
MED17	PLIN2
PAMR1	TNAP
KCTD2	ACTG2
NKAIN3	OR2T12
THSD4	NMUR2
MOSC1	NPPA
TAF2	LUM
GALNT1	MLX
EGR1	DGKA
BTBD11	KIF6
USP38	FARS2
PANX1	CX3CL1
SDCBP2	RSF1
LCOR	LY86
FNTB	CDK5RAP2
KLF8	LAPTM5
PVRL3	ADI1
PRSS35	DYNLRB1
GNPNAT1	HRAS
SGCZ	PEF1
ALDH1A1	MFGE8
PWP1	CYTL1
RTF1	ST8SIA4
CSNK1A1	CACNA1E
NSFL1C	ANKRD50
MACF1	NDUFB9
CHMP7	ABCF2
RHBDF1	FAM38B2
GJC1	CHAF1B
BNIP3L	RAB28
GNAQ	PXK
NOC2L	CHST3
MICAL2	CBR1
EFTUD2	LMBR1
SAMHD1	RGMB
RCAN1	SOD2
PPP2R2A	VRK2
ZXDB	LPPR4
RGS11	SLC10A7
ZNF649	MCL1
GFAP	WTAP
ZNF692	KIAA1324
LIX1L	ATP11B
DPY19L2P2	SLC1A4
SEC61A2	ZC3H11A
MED16	MSRA
FICD	PDIK1L
BZW2	CNN2
IPO7	C11orf67
ZNF614	PRTFDC1
PEX11B	SLC12A4
CDC123	GLIS3
DYNLT3	GPR146
SENP8	CEBPZ
MFSD2	TMLHE
ICAM1	POLE4
PARVA	TAF13
BHLHE22	ZNF276
PHLDB2	SLC1A2
EPHA5	SOSTDC1
SRPX	ZNF614
ICAM5	SNAP23
ANGPTL4	CENPC1
GPR63	PTCD3
DCAKD	CNIH4
SLC25A35	LHFPL4
CREBL2	PCDHB13
CLDND1	TIMP4
CAMK2A	MAP2K2
RSL24D1	DHRS7
VPS13A	ELMOD1
TRAF6	RBM27
SFXN3	EAF2
TP53I11	GGCT
TEAD1	SLU7
PLCD3	HS3ST5
ARIH1	P2RY13
TAGLN3	FAM120C
TLK2	ABHD3
ASAM	C11orf41
PAK6	BBS9
ZMPSTE24	ERBB2IP
USP30	EVI5
CD74	ACYP1
IGBP1	HEG1
KIAA0406	TMEM165
UNG	SEMA7A
ADAT1	TMEM214
CCPG1	MKLN1
NT5E	P4HA1
FGF9	PDE4B
APOLD1	WNT4
DDX47	GADD45A
FBXL16	ABHD5
SLC35A5	SCN8A
ZNF643	FXYD1
CNOT7	CCNL2
COQ7	SLC31A1
TGM2	GRB2
RWDD4A	ANKRD10
KARS	ZIC1
NFYC	RAB7L1
C5orf32	CPN2
ZNF83	GPR45
MTFR1	FLJ32063
RP11-529I10.4	PIK3CG
HCN1	OXSR1
HDAC9	ZNF540
MMAA	OR52M1
SYT17	NFE2L3
SRRT	ERBB3
PYGO1	ZFP161
PURA	C11orf9
DERL1	ZNF454
HAUS2	CLMN
C5orf53	ICMT
NEO1	IGF2
TMEM43	FAM38B
SH3D20	TSPAN15
BOC	ANKRD39
TRA2A	PXMP3
CENPC1	DYNLT1
GNG13	LGR5
ProSAPiP1	CDH19
EIF2S1	ATPGD1
UQCR	FNBP1
BXDC2	ARHGEF3
JRKL	SLC7A8
CARM1	BRCC3
ASAH1	GYPB
ZCCHC4	NPNT
PPRC1	OTUD7B
MED12	PCTP
BCOR	RFFL
SMARCA4	CDC42
SGCG	DNAJC27
C6orf168	PRRG1
ADHFE1	CCNE2
ZNF37B	AGBL4
CD276	C14orf128
ABI3BP	HTR1B
RFX7	C21orf91
ELOVL2	LGALS3
CNTN5	NAGK
ATF7IP	RAPGEF3
NONO	C4orf27
TLE4	TMEM126A
USP45	HBEGF
FBXO28	HARS
BCL9	DAB2
SLC35A4	RNF125
NR2C2	MYBPC1
DFNA5	DLEU2
GRAMD1C	TCEA2
DDX18	UTP11L
SGK3	LRRC49
ESAM	PEX11B
SKP2	C6orf162
TUBGCP4	SPATA13
RDH12	PCDHB6
RBPJ	PCDHB12
ACSL1	MYO1E
C11orf61	KCNB2
ZMAT2	SLC14A1
HMBOX1	PLK2
MOBKL2A	POLR1D
ZDHHC23	CNTNAP5
MED14	MXI1
ITGB8	COMMD3
CAPN7	ADRA2A
AAAS	ZNF334
UNQ565	GLRB
ZNF627	ITGA2
TMEM184C	LRRN3
ISLR2	PDE1C
ARHGAP1	DAPK2
ISLR	FBXL2
PPCS	FLJ37543
LHFPL4	HSD17B3
MCHR2	P2RX5
ARHGAP10	NMNAT2
CKAP5	CCDC55
HEPACAM	ZNF189
TADA3L	RRP7A
FRMD3	CHUK
ZNF32	C13orf31
DSCR3	ALKBH1
SH2B2	COPS8
PCDH20	MED31
C10orf26	CAMK2B
NCKAP5	SCN3A
TMEM169	RSPO3
NME3	FAM124A
XRCC5	PLD1
SERBP1	CD22
ATP5G2	NINJ2
AS3MT	H3F3B
PCDHB2	SLC25A12
PCDHB3	METT5D1
LMNB2	ZNF85
PCDHB4	HSPA1A
GALNTL2	GABPA
PCDHB5	JAM3
C8orf34	CSRNP3
hCG_2039146	GSN
CALCOCO1	GAB2
PRRT3	RIOK1
RPP38	TP53INP2
PCDHB6	SREBF1
LRP2BP	SIKE1
RASSF2	FAM91A1
PCDHB7	PPIL4
CREG1	CLCA4
ORAI2	RHOG
PCDHB16	RSRC1
PCDHB9	FRZB
KIAA0196	CMTM5
RPL37A	FAM125B
INA	STAU2
UFSP2	CDC42EP2
PCDHB10	DUSP16
KCNJ6	KLHL13
GKAP1	CDC42EP1
ZNF844	RGMA
PCDHB11	RNASE1
PCDHB12	PRKCI
SYNGR2	CLDN11
CXCL12	STAT1
PCDHB13	APLN
LZTS1	MEAF6
IGFBP2	C10orf90
PCDHB14	RGS1
PCDHB18	PLXNB3
NAMPT	TIAM2
GPR177	TMEM63A
SULF1	ZNF718
HNRNPK	MOSPD1
MGST1	PLLP
EXD2	ITPKB
BRP44	RAB23
CTDSPL2	ABO
ZNF136	ELOVL1
B2M	SEMA3C
CCNO	EXOC8
GPR161	XK
CBLB	PAAF1
ADORA2B	NKX6-2
CBX5	TMTC1
MN1	S100A10
C10orf10	HMGN4
PMPCB	HSPC159
C1orf84	ABCA2
CCDC90A	ARHGAP20
ZNF385A	VAT1L
TMEM177	ABHD12B
TRAFD1	CNTN2
SPOP	CDH9
KBTBD4	FDXACB1
CDON	PCTK3
ITGA5	TRAPPC6A
PSMC2	SEH1L
RP5-1022P6.2	ADAM22
JUNB	LDB3
SETBP1	EPHA3
TTC28	CSNK1G3
GFRA2	HSPA4L
UQCRC2	CNTN6
NME7	EXOSC6
BVES	LOC100288114
DCI	OPA1
PPP1R1A	MAP2K6
POPDC3	SNTA1
C1QTNF1	DAAM1
NFIX	RRAGD
ANKRD17	C20orf195
IL6ST	WDR54
GRIA4	GLRA3
SLC19A2	NUDCD1
RNF14	RUNDC2A
SLC16A2	FAM167A
NRG1	DEDD
GEMIN5	YIPF5
PSMG1	APOD
LGI3	C5orf22
SIRT6	LRRC4C
ST3GAL3	ENPP2
SORCS3	GAB1
PHYHIP	PVRL3
SOX11	CHMP7
AASDHPPT	YTHDF3
PLDN	SAMHD1
SQRDL	ITGB3BP
CHAD	TRAF6
C19orf53	HHIP
ZNF678	TRA2A
TPCN1	TOMM70A
SNAP47	FOXO4
IPO13	COPZ2
CXorf26	ZNF321
ZNF416	SRPK2
MRPS21	ORC3L
SCYL3	CNIH3
SLC14A1	TMEM184C
BCS1L	PTPRO
C7	PCDHB2
KAT2B	PCDHB9
NPY	PKD1
TOB1	EIF3J
PNPLA8	LACRT
CXCR4	C5orf4
IFT57	C5orf51
RPRD2	GTF3A
LOC400940	RNF220
FLJ14107	PRUNE
PCNX	G3BP2
EGR3	PYROXD1
SMG1	LLGL1
C3orf1	RHOU
MIER3	SLC5A11
ZCCHC6	PROSC
RNF165	DIMT1L
ARL5B	PREX1
RTN4	CPEB3
ADA	ICOSLG
COX7B	LITAF
ZDHHC13	MED6
ATP7A	BCAS1
DMAP1	TM6SF1
MANEA	WWP1
C5orf51	PDCD6IP
ASCC2	UNC84B
MAK16	TST
NIPSNAP1	EFHD1
PTPRS	KLHL8
ECM1	CXCL16
RAB39	C1orf25
LOC441601	SLC44A1
DSCAM	HSPA6
HS3ST2	SELI
TRIM2	LTBP3
TNFRSF10D	HOOK1
TOMM34	SCAMP2
C2orf63	RHBDL3
SIX4	ING2
NARG2	MAT2B
ACAT1	RTKN
C4orf19	OR2L8
C1orf173	EPM2AIP1
RGS6	C17orf61
RORA	KCNT2
KLHL32	PURB
UXT	ANKRD37
KIAA0922	C22orf9
CS	MAPK9
PLXDC2	UBE2D3
DNAJB2	MAG
GDF2	GRIA3
PAK7	UPP2
DCTN5	HIPK2
GDF10	BLZF1
CLINT1	PLA2G12A
LY96	IMPAD1
VAMP4	LYSMD3
SLC44A5	CNP
PRUNE	CAMK2D
EFEMP1	RGS17
PRR22	DLX5
ZNF131	FEM1A
GOLT1B	GUCA1C
MLLT11	APOBEC2
SH3BGRL	PDE1B
ZNF597	OGFOD1
C12orf39	UTP23
CTSL1	MLF2
TOE1	IFI6
KLF12	NUP93
NAAA	MORF4L2
ADD3	DNAJC8
RPL15	MORN2
SMCR8	HLA-DRA
CRABP1	CCT6A
NXPH2	MOAP1
SNX10	FAM151B
CHMP2A	PAK1
NNT	ALAS1
GLS2	SF3B5
FLJ45950	GLRX
NUP153	CENPV
ADCY8	C1orf174
PRKAR2B	CISD1
PCSK1N	SSBP1
RBBP6	DDX24
ATP5B	TREM2
CXCL11	YPEL3
BAZ2A	DYM
KCNH5	NARS2
PSMA4	LIX1
ASAP2	C21orf41
MAST2	CD2BP2
KIF13A	PEMT
EAF2	ARMC1
PRDM10	PSMC4
PSEN1	EIF5
MORC2	LOC283767
NCOA5	NDN
FBXW8	OS9
GPR22	KCNAB1
DUSP5	TRA2B
PIGK	MEA1
LRP1B	CRMP1
ZFHX4	FLRT1
ZZZ3	C2orf46
SPIN1	CAMKV
SMC3	PRR4
ZBTB44	EPHA4
C7orf60	TUSC2
SSRP1	TUSC4
BAHCC1	CACNA2D2
RARB	MSH2
ZBTB39	CDH5
TAC3	ITFG1
FAM110A	PDK1
C14orf169	TPST1
CCDC80	C1orf212
GPR85	WARS
ARID5A	ATP6V0E2
PSMF1	C16orf70
CBLL1	ARFIP2
ELMO2	RPP14
FAM162A	POLR2F
NSUN4	G2E3
BMI1	C14orf2
LCMT1	STAG3L4
SLC43A3	METTL10
GRHL1	GIMAP5
GAS2	EPHX4
LRRC6	UBE2Z
STAT6	TRAPPC3
ADRA2A	MRPS15
FUBP1	EXOSC2
CKS2	USP14
SYP	DPF1
KLF11	LMO3
EIF4ENIF1	C16orf61
C5orf43	DPP3
RAB8A	UROS
C22orf30	CCT2
CHRNB2	YIF1B
TIMM10	MTMR6
DIRC2	VIP
GPR108	PAM
HSPB8	RERGL
SNX19	MBTPS2
PROSC	SLC7A6
KIAA1853	POLR3C
PNMA2	SMCR7L
TRIM25	ZFP90
KCTD12	RBM24
SLA	CAP2
MED19	PCP4
DIRAS2	IGSF21
USPL1	ZFAND1
FAM164A	AKTIP
C22orf24	GDI1
CNNM3	GPR180
N4BP2	PRMT5
SIRPA	PTBP2
KLF2	PSMB5
PCDH11X	FLJ39739
ELTD1	LYVE1
SMAD4	DNTTIP1
MSRB2	SAE1
GLYR1	LPCAT4
FAH	NUDT21
STK35	MAD2L1BP
ST3GAL1	MMP16
SEC22A	ATP5SL
ACSL5	CCDC23
NEUROD6	DCAF12
CCDC64	GOLPH3L
UGGT1	ARL4C
SGPP2	C16orf80
ANO3	EBNA1BP2
C22orf28	FTL
LAMA4	DCTN3
[truncated: 4,338 more rows]
