# Supplementary material for: Twin-peak temporal regulation during human neocortical development
Source: Cell Discov. 2019 Dec 17;5:61. doi: 10.1038/s41421-019-0129-3 (PMC6915741; doi:10.1038/s41421-019-0129-3)
Supplement: Supplementary file 4 — supplementary Table S6 [file 41421_2019_129_MOESM4_ESM.xlsx]

## Sheet: KEY
Supplementary Table S6, Enrichment of DEGs in WGCNA modules detected in twin-peak periods
	Supplementary Table S6a	Enrichment of twin-peak DEGs in the WGCNA modules of the 1st peak period
	Supplementary Table S6b	Enrichment of twin-peak DEGs in the WGCNA modules of the 2nd peak period
	Fisher's Exact Test output:	1st-peak modules	WGCNA modules of the 1st-peak period
		2nd-peak modules	WGCNA modules of the 2nd-peak period
		inTest/allRef	Number of DEGs in the tested module / number of all genes in the tested module
		Gene Ratio	Ratio of inTest/allRef
		OR	Odds ratio
		Fisher.p	P value of Fisher's Exact Test
		-95%CI	95 percent confidence interval
		+95%CI	95 percent confidence interval
		p.adj	Adjusted p value by "FDR"
		label	Source of tested genes

## Sheet: Supplementary Table S6a
Supplementary Table S6a, Enrichment of twin-peak DEGs in the WGCNA modules of the 1st peak period
	enrichment of 1st Peak DEGs										enrichment of 2nd Peak DEGs
1st-peak modules	inTest/allRef	Gene Ratio	OR	Fisher.p	-95%CI	+95%CI	p.adj	label	module	1stPeakDEG.enrich	inTest/allRef	Gene Ratio	OR	Fisher.p	-95%CI	+95%CI	p.adj	label	module	2ndPeakDEG.enrich
darkorange	33/34	0.97	40.3192	7.1133e-11	6.75223	1629.55	1.68941e-10	DEG.1st	darkorange	*	20/34	0.59	2.9411	0.00270738	1.41136	6.30035	0.00571558	DEG.2nd	darkorange	*
tan	134/151	0.89	9.77714	1.38491e-29	5.87589	17.3081	5.26268e-29	DEG.1st	tan	*	90/151	0.6	3.06928	1.10364e-11	2.1885	4.32944	5.2423e-11	DEG.2nd	tan	*
turquoise	1097/1339	0.82	6.46176	1.46342e-186	5.59099	7.49119	2.7805e-185	DEG.1st	turquoise	*	457/1339	0.34	1.07078	0.270456	0.948551	1.20767	0.296336	DEG.2nd	turquoise
blue	879/1086	0.81	5.83857	1.7801e-140	4.99097	6.85276	1.69109e-139	DEG.1st	blue	*	532/1086	0.49	2.09844	9.99423e-31	1.84867	2.38167	9.49452e-30	DEG.2nd	blue	*
black	183/231	0.79	4.74797	1.78512e-26	3.4314	6.68116	5.65287e-26	DEG.1st	black	*	96/231	0.42	1.46973	0.00465612	1.11652	1.92841	0.00840048	DEG.2nd	black	*
brown	576/809	0.71	3.20918	8.04061e-54	2.74036	3.76767	3.81929e-53	DEG.1st	brown	*	501/809	0.62	3.62486	1.02829e-68	3.1237	4.21177	1.95375e-67	DEG.2nd	brown	*
lightgreen	61/92	0.66	2.40819	5.18624e-05	1.5363	3.84489	8.21155e-05	DEG.1st	lightgreen	*	58/92	0.63	3.53421	3.7245e-09	2.27167	5.57548	1.17943e-08	DEG.2nd	lightgreen	*
pink	82/156	0.53	1.35311	0.0629145	0.974271	1.88203	0.0853839	DEG.1st	pink		42/156	0.27	0.754129	0.123239	0.515396	1.08518	0.156102	DEG.2nd	pink
darkgreen	18/37	0.49	1.15338	0.741547	0.570312	2.32389	0.782744	DEG.1st	darkgreen		8/37	0.22	0.565619	0.16412	0.223255	1.26937	0.194892	DEG.2nd	darkgreen
yellow	132/278	0.47	1.10244	0.429236	0.862361	1.40826	0.509718	DEG.1st	yellow		46/278	0.17	0.401101	8.93151e-10	0.28515	0.553587	3.39397e-09	DEG.2nd	yellow	*
green	137/308	0.44	0.974482	0.862163	0.770609	1.23053	0.862163	DEG.1st	green		127/308	0.41	1.45303	0.00170499	1.14552	1.83857	0.00462782	DEG.2nd	green	*
darkturquoise	14/36	0.39	0.773979	0.505115	0.365896	1.58358	0.56454	DEG.1st	darkturquoise		19/36	0.53	2.29981	0.0128006	1.13065	4.71471	0.0187085	DEG.2nd	darkturquoise	*
grey60	21/58	0.36	0.689728	0.187624	0.383167	1.21092	0.237657	DEG.1st	grey60		10/58	0.17	0.42649	0.0111446	0.192199	0.854728	0.0176456	DEG.2nd	grey60	*
purple	48/157	0.31	0.53242	0.000259254	0.37033	0.755595	0.000378909	DEG.1st	purple	*	70/157	0.45	1.66191	0.0019988	1.19303	2.30783	0.00474716	DEG.2nd	purple	*
grey	2860/7786	0.37	0.465201	6.17695e-110	0.43437	0.498151	3.91207e-109	DEG.1st	grey	*	2352/7786	0.3	0.772152	8.87517e-13	0.718913	0.829295	5.62094e-12	DEG.2nd	grey	*
magenta	36/142	0.25	0.410009	1.5243e-06	0.272361	0.604539	3.21797e-06	DEG.1st	magenta	*	40/142	0.28	0.803436	0.280739	0.541912	1.17099	0.296336	DEG.2nd	magenta
darkgrey	4/36	0.11	0.151607	1.5449e-05	0.0389307	0.427821	2.66846e-05	DEG.1st	darkgrey	*	7/36	0.19	0.494812	0.108903	0.182862	1.15545	0.147797	DEG.2nd	darkgrey
lightyellow	6/71	0.08	0.111539	2.09643e-11	0.0394276	0.256344	5.6903e-11	DEG.1st	lightyellow	*	35/71	0.49	2.00359	0.00486343	1.21982	3.28748	0.00840048	DEG.2nd	lightyellow	*
white	2/31	0.06	0.0836406	4.26251e-06	0.00966418	0.330865	8.09878e-06	DEG.1st	white	*	10/31	0.32	0.97757	1	0.4107	2.17101	1	DEG.2nd	white

## Sheet: Supplementary Table S6b
Supplementary Table S6b, Enrichment of twin-peak DEGs in the WGCNA modules of the 2nd peak period
	enrichment of 2nd Peak DEGs										enrichment of 1st Peak DEGs
2nd-peak modules	inTest/allRef	Gene Ratio	OR	p vaule	-95%CI	+95%CI	p.adj	type	module	2ndPeakDEG.enrich	inTest/allRef	Gene Ratio	OR	p vaule	-95%CI	+95%CI	p.adj	type	module	1stPeakDEG.enrich
black	78/177	0.44	1.62816	0.00161829	1.19166	2.21785	0.00334446	DEG.2nd	Black	*	119/177	0.67	2.52548	2.85273e-09	1.82664	3.52561	1.76869e-08	DEG.1st	Black	*
blue	225/496	0.45	1.74074	3.06298e-09	1.44666	2.09303	1.05503e-08	DEG.2nd	Blue	*	177/496	0.36	0.665959	1.83696e-05	0.549278	0.805351	7.11823e-05	DEG.1st	Blue	*
brown	163/440	0.37	1.2157	0.0560909	0.992259	1.48579	0.0724508	DEG.2nd	Brown		288/440	0.65	2.36798	3.81901e-18	1.93291	2.90991	2.95973e-17	DEG.1st	Brown	*
darkgreen	57/109	0.52	2.26601	3.2239e-05	1.5258	3.37167	8.32842e-05	DEG.2nd	Darkgreen	*	56/109	0.51	1.28842	0.209052	0.867621	1.91536	0.360034	DEG.1st	Darkgreen
darkgrey	19/63	0.3	0.886078	0.788009	0.487968	1.55159	0.842355	DEG.2nd	Darkgrey		25/63	0.4	0.799891	0.446946	0.462237	1.36167	0.554213	DEG.1st	Darkgrey
darkmagenta	32/49	0.65	3.88418	4.04961e-06	2.09101	7.46598	1.25538e-05	DEG.2nd	Darkmagenta	*	26/49	0.53	1.37726	0.314204	0.754602	2.52938	0.463825	DEG.1st	Darkmagenta
darkolivegreen	47/51	0.92	24.3573	7.59408e-19	8.89989	93.3431	4.70833e-18	DEG.2nd	Darkolivegreen	*	40/51	0.78	4.44716	1.49815e-06	2.23693	9.61776	6.63465e-06	DEG.1st	Darkolivegreen	*
darkorange2	18/34	0.53	2.31468	0.016452	1.11302	4.85654	0.0255006	DEG.2nd	Darkorange2	*	23/34	0.68	2.55014	0.00929776	1.19313	5.79969	0.0180144	DEG.1st	Darkorange2	*
darkred	13/65	0.2	0.5119	0.0331402	0.255419	0.954561	0.0446672	DEG.2nd	Darkred	*	31/65	0.48	1.11016	0.708768	0.659037	1.86377	0.813771	DEG.1st	Darkred
floralwhite	15/35	0.43	1.54152	0.209827	0.733566	3.17079	0.250178	DEG.2nd	Floralwhite		26/35	0.74	3.52589	0.000548635	1.59965	8.55986	0.00130828	DEG.1st	Floralwhite	*
grey	2347/8393	0.28	0.585566	9.10838e-49	0.544827	0.62935	9.41199e-48	DEG.2nd	Grey	*	3681/8393	0.44	0.882424	0.000302319	0.824156	0.944844	0.000851989	DEG.1st	Grey	*
grey60	36/109	0.33	1.01256	1	0.658612	1.53192	1	DEG.2nd	Grey60		50/109	0.46	1.03163	0.923103	0.692242	1.53206	0.953873	DEG.1st	Grey60
lightcyan	61/136	0.45	1.67877	0.00320906	1.17502	2.39014	0.00621755	DEG.2nd	Lightcyan	*	55/136	0.4	0.824859	0.299025	0.573759	1.17818	0.463489	DEG.1st	Lightcyan
lightgreen	25/69	0.36	1.16738	0.523125	0.683767	1.9527	0.600625	DEG.2nd	Lightgreen		28/69	0.41	0.830393	0.469368	0.493942	1.37742	0.559632	DEG.1st	Lightgreen
lightyellow	1968-12-01	0.18	0.438493	0.00642846	0.213742	0.828629	0.0104885	DEG.2nd	Lightyellow	*	32/68	0.47	1.0822	0.807298	0.649906	1.79472	0.862974	DEG.1st	Lightyellow
mediumpurple3	18/41	0.44	1.60908	0.135346	0.81736	3.11994	0.167829	DEG.2nd	Mediumpurple3		30/41	0.73	3.32989	0.000400496	1.62058	7.36942	0.00103461	DEG.1st	Mediumpurple3	*
midnightblue	92/142	0.65	3.83385	7.42131e-15	2.68306	5.53414	3.83435e-14	DEG.2nd	Midnightblue	*	70/142	0.49	1.18524	0.351221	0.839087	1.67342	0.478669	DEG.1st	Midnightblue
orangered4	73/384	0.19	0.473571	1.41252e-09	0.360929	0.614515	5.47352e-09	DEG.2nd	Orangered4	*	75/384	0.2	0.286987	2.98407e-26	0.219425	0.371333	3.08354e-25	DEG.1st	Orangered4	*
pink	27/119	0.23	0.600194	0.0184436	0.375033	0.93196	0.0272263	DEG.2nd	Pink	*	59/119	0.5	1.19856	0.355141	0.821002	1.74919	0.478669	DEG.1st	Pink
plum1	1942-12-01	0.29	0.820773	0.624554	0.382324	1.65269	0.69147	DEG.2nd	Plum1		16/42	0.38	0.748312	0.438063	0.374677	1.45	0.554213	DEG.1st	Plum1
purple	1994-12-01	0.13	0.298635	1.22623e-05	0.148118	0.550998	3.45575e-05	DEG.2nd	Purple	*	25/94	0.27	0.438767	0.000246586	0.265636	0.703371	0.000764417	DEG.1st	Purple	*
red	113/278	0.41	1.41624	0.00544841	1.1017	1.81523	0.00938337	DEG.2nd	Red	*	153/278	0.55	1.50168	0.000978847	1.17492	1.92229	0.00216745	DEG.1st	Red	*
royalblue	33/66	0.5	2.06058	0.00367076	1.23093	3.44915	0.00669375	DEG.2nd	Royalblue	*	24/66	0.36	0.694297	0.172985	0.401695	1.17475	0.315443	DEG.1st	Royalblue
skyblue	1959-07-01	0.12	0.2753	0.00039828	0.105429	0.609022	0.000881905	DEG.2nd	Skyblue	*	27/59	0.46	1.02698	1	0.591253	1.77158	1	DEG.1st	Skyblue
skyblue3	21/43	0.49	1.96408	0.0331103	1.02629	3.7481	0.0446672	DEG.2nd	Skyblue3	*	18/43	0.42	0.875916	0.759547	0.449782	1.67289	0.840927	DEG.1st	Skyblue3
tan	70/82	0.85	12.1458	6.70245e-23	6.52407	24.651	5.1944e-22	DEG.2nd	Tan	*	61/82	0.74	3.55948	8.15368e-08	2.13417	6.16225	4.21274e-07	DEG.1st	Tan	*
thistle1	1930-10-01	0.33	1.02659	1	0.428751	2.30007	1	DEG.2nd	Thistle1		22/30	0.73	3.35469	0.00265766	1.43723	8.72056	0.00549249	DEG.1st	Thistle1	*
turquoise	663/757	0.88	16.7507	2.83406e-229	13.4301	21.093	8.78559e-228	DEG.2nd	Turquoise	*	614/757	0.81	5.67843	4.16643e-97	4.70991	6.88267	1.29159e-95	DEG.1st	Turquoise	*
violet	58/85	0.68	4.45322	2.26131e-11	2.77084	7.3247	1.00144e-10	DEG.2nd	Violet	*	44/85	0.52	1.30817	0.230046	0.834087	2.05575	0.375338	DEG.1st	Violet
white	20/118	0.17	0.416471	0.000156664	0.243459	0.679683	0.000373583	DEG.2nd	White	*	32/118	0.27	0.450099	8.08076e-05	0.289753	0.683695	0.000278337	DEG.1st	White	*
yellow	210/266	0.79	8.01794	5.84034e-55	5.93068	10.996	9.05253e-54	DEG.2nd	Yellow	*	209/266	0.79	4.58016	3.53324e-29	3.39486	6.26412	5.47652e-28	DEG.1st	Yellow	*
