# Supplementary material for: Twin-peak temporal regulation during human neocortical development
Source: Cell Discov. 2019 Dec 17;5:61. doi: 10.1038/s41421-019-0129-3 (PMC6915741; doi:10.1038/s41421-019-0129-3)
Supplement: Supplementary file 5 — supplementary Table S7 [file 41421_2019_129_MOESM5_ESM.xlsx]

## Sheet: KEY
Supplementary Table S7, Enrichment of brain functional gene set in the twin-peak periods related WGCNA modules.
Supplementary Table S7a	Enrichment of functional genes in the WGCNA modules of the 1st peak period
Supplementary Table S7b	Enrichment of functional genes in the WGCNA modules of the 2nd peak period
fisher.test output:	1st-peak modules	WGCNA modules of the 1st-peak period
	2nd-peak modules	WGCNA modules of the 2nd-peak period
	inTest/allRef	Number of functional genes in the tested module / number of all genes in the tested module
	Gene Ratio	Ratio of inTest/allRef
	OR	Odds ratio
	Fisher.p	P value of Fisher's Exact Test
	-95%CI	95 percent confidence interval
	+95%CI	95 percent confidence interval
	p.adj	Adjusted p value by "FDR"
	label	Source of tested genes

## Sheet: Supplementary Table S7a
Supplementary Table S7a, Enrichment of functional genes in the WGCNA modules of the 1st peak period
	ASD								Alzheimer								SME								fMRI								Learn								Cognition
1stPeakModule	inTest/allRef	Gene Ratio	OR	Fisher.p	-95%CI	+95%CI	p.adj	label	inTest/allRef	Gene Ratio	OR	Fisher.p	-95%CI	+95%CI	p.adj	label	inTest/allRef	Gene Ratio	OR	Fisher.p	-95%CI	+95%CI	p.adj	label	inTest/allRef	Gene Ratio	OR	Fisher.p	-95%CI	+95%CI	p.adj	label	inTest/allRef	Gene Ratio	OR	Fisher.p	-95%CI	+95%CI	p.adj	label	inTest/allRef	Gene Ratio	OR	Fisher.p	-95%CI	+95%CI	p.adj	label
black	23/231	0.1	1.44194	0.120591	0.889787	2.2362	0.208294	ASD.1st	20/231	0.09	1.88935	0.0121038	1.12329	3.01709	0.0574928	Alzheimer.1st	3/231	0.01	1.12302	0.751814	0.227474	3.38362	1	SME.1st	4/231	0.02	1.46678	0.359649	0.391578	3.87988	0.683334	fMRI.1st	7/231	0.03	1.76015	0.131173	0.692145	3.74334	0.29237	Learning.1st	9/231	0.04	1.9887	0.0547562	0.888055	3.89969	0.173395	Cognition.1st
blue	80/1086	0.07	1.03234	0.806419	0.803768	1.31109	0.936921	ASD.1st	65/1086	0.06	1.278	0.0767943	0.966352	1.66673	0.208442	Alzheimer.1st	18/1086	0.02	1.48959	0.137235	0.855163	2.45067	1	SME.1st	22/1086	0.02	1.81476	0.0130568	1.09842	2.86797	0.0826928	fMRI.1st	35/1086	0.03	1.99298	0.000453167	1.34476	2.87751	0.00430509	Learning.1st	38/1086	0.03	1.86641	0.00101535	1.28235	2.65154	0.00964584	Cognition.1st
brown	40/809	0.05	0.660083	0.0112742	0.464696	0.914309	0.0357018	ASD.1st	32/809	0.04	0.800154	0.27187	0.538718	1.15095	0.469593	Alzheimer.1st	6/809	0.01	0.622554	0.31076	0.224345	1.39195	1	SME.1st	0/809	0	0	7.81037e-05	0	0.35954	0.000741985	fMRI.1st	17/809	0.02	1.2086	0.410625	0.688436	1.99051	0.620654	Learning.1st	18/809	0.02	1.10548	0.698932	0.641749	1.79314	0.885314	Cognition.1st
darkgreen	3/37	0.08	1.143	0.746487	0.224223	3.64416	0.936921	ASD.1st	2/37	0.05	1.12363	0.699764	0.130644	4.38956	0.78209	Alzheimer.1st	0/37	0	0	1	0	9.00352	1	SME.1st	0/37	0	0	1	0	8.72975	1	fMRI.1st	2/37	0.05	3.19669	0.138491	0.370467	12.5639	0.29237	Learning.1st	2/37	0.05	2.77137	0.172551	0.321397	10.8782	0.364274	Cognition.1st
darkgrey	1/36	0.03	0.369373	0.515436	0.0090888	2.20251	0.699521	ASD.1st	0/36	0	0	0.419401	0	2.12102	0.61297	Alzheimer.1st	0/36	0	0	1	0	9.26709	1	SME.1st	0/36	0	0	1	0	8.98528	1	fMRI.1st	0/36	0	0	1	0	6.03004	1	Learning.1st	0/36	0	0	1	0	5.22944	1	Cognition.1st
darkorange	2/34	0.06	0.808957	1	0.0937993	3.17875	1	ASD.1st	1/34	0.03	0.595092	1	0.01461	3.56633	1	Alzheimer.1st	0/34	0	0	1	0	9.8434	1	SME.1st	0/34	0	0	1	0	9.54398	1	fMRI.1st	4/34	0.12	7.52199	0.00290052	1.91045	21.576	0.01837	Learning.1st	4/34	0.12	6.51344	0.00476504	1.65615	18.6564	0.0301786	Cognition.1st
darkturquoise	1/36	0.03	0.369373	0.515436	0.0090888	2.20251	0.699521	ASD.1st	1/36	0.03	0.561003	1	0.0137961	3.34849	1	Alzheimer.1st	1/36	0.03	2.44231	0.34342	0.0597778	14.7251	1	SME.1st	1/36	0.03	2.36821	0.351889	0.0579777	14.2732	0.683334	fMRI.1st	0/36	0	0	1	0	6.03004	1	Learning.1st	0/36	0	0	1	0	5.22944	1	Cognition.1st
green	11/308	0.04	0.473877	0.00995273	0.233198	0.864212	0.0357018	ASD.1st	3/308	0.01	0.189788	0.000375047	0.0388238	0.56238	0.00356295	Alzheimer.1st	2/308	0.01	0.551228	0.589794	0.0658872	2.0411	1	SME.1st	0/308	0	0	0.0555056	0	0.984174	0.210921	fMRI.1st	1/308	0	0.17792	0.0470733	0.00447579	1.00817	0.223598	Learning.1st	1/308	0	0.154309	0.0230295	0.00388456	0.873379	0.10939	Cognition.1st
grey	435/7786	0.06	0.588584	7.39397e-16	0.515876	0.671187	1.40486e-14	ASD.1st	257/7786	0.03	0.471128	4.21407e-21	0.400377	0.553604	8.00674e-20	Alzheimer.1st	83/7786	0.01	0.832519	0.267217	0.603772	1.14849	1	SME.1st	58/7786	0.01	0.419699	4.84429e-08	0.299389	0.583125	9.20415e-07	fMRI.1st	104/7786	0.01	0.575121	1.91393e-05	0.441539	0.747056	0.000363647	Learning.1st	117/7786	0.02	0.553343	9.44029e-07	0.432142	0.70657	1.79366e-05	Cognition.1st
grey60	0/58	0	0	0.0208913	0	0.848228	0.0567048	ASD.1st	1/58	0.02	0.343918	0.530136	0.00854913	2.00139	0.71947	Alzheimer.1st	3/58	0.05	4.71323	0.0297329	0.933431	14.7569	0.564925	SME.1st	0/58	0	0	1	0	5.4611	1	fMRI.1st	0/58	0	0	0.628274	0	3.66508	0.809479	Learning.1st	0/58	0	0	0.63355	0	3.17792	0.859818	Cognition.1st
lightgreen	7/92	0.08	1.06691	0.838298	0.415228	2.30375	0.936921	ASD.1st	9/92	0.1	2.14653	0.0440402	0.944202	4.29952	0.167353	Alzheimer.1st	0/92	0	0	0.629793	0	3.50064	1	SME.1st	1/92	0.01	0.90729	1	0.0225903	5.25326	1	fMRI.1st	4/92	0.04	2.55393	0.0798214	0.675411	6.85853	0.29237	Learning.1st	4/92	0.04	2.2118	0.117045	0.585511	5.93033	0.277981	Cognition.1st
lightyellow	1/71	0.01	0.184192	0.0620198	0.00459711	1.06287	0.142235	ASD.1st	2/71	0.03	0.568518	0.584936	0.0673612	2.14111	0.740919	Alzheimer.1st	0/71	0	0	1	0	4.56963	1	SME.1st	0/71	0	0	1	0	4.4306	1	fMRI.1st	0/71	0	0	0.639063	0	2.97371	0.809479	Learning.1st	0/71	0	0	0.407053	0	2.57839	0.752052	Cognition.1st
magenta	2/142	0.01	0.18338	0.00296826	0.0219602	0.676752	0.0140992	ASD.1st	5/142	0.04	0.715336	0.691559	0.227868	1.71886	0.78209	Alzheimer.1st	0/142	0	0	0.417059	0	2.24411	1	SME.1st	3/142	0.02	1.79709	0.241417	0.362462	5.45364	0.63823	fMRI.1st	3/142	0.02	1.20333	0.74135	0.243481	3.6319	0.880353	Learning.1st	3/142	0.02	1.04265	0.765766	0.211158	3.14255	0.909348	Cognition.1st
pink	17/156	0.11	1.59368	0.0834281	0.89878	2.65863	0.158513	ASD.1st	3/156	0.02	0.382732	0.0916958	0.0778607	1.14472	0.217778	Alzheimer.1st	1/156	0.01	0.546772	1	0.0136743	3.13507	1	SME.1st	0/156	0	0	0.268728	0	1.97625	0.63823	fMRI.1st	0/156	0	0	0.119612	0	1.32634	0.29237	Learning.1st	0/156	0	0	0.0800418	0	1.14991	0.217256	Cognition.1st
purple	0/157	0	0	1.40448e-05	0	0.304753	0.000133426	ASD.1st	11/157	0.07	1.48887	0.190349	0.723607	2.76105	0.401848	Alzheimer.1st	1/157	0.01	0.543227	1	0.0135862	3.11435	1	SME.1st	1/157	0.01	0.526772	1	0.0131772	3.01906	1	fMRI.1st	2/157	0.01	0.715671	1	0.0854229	2.65709	1	Learning.1st	3/157	0.02	0.940043	1	0.1906	2.82738	1	Cognition.1st
tan	10/151	0.07	0.917578	1	0.429227	1.74521	1	ASD.1st	4/151	0.03	0.532148	0.254083	0.142669	1.39825	0.469593	Alzheimer.1st	1/151	0.01	0.565202	1	0.0141322	3.24247	1	SME.1st	1/151	0.01	0.548081	1	0.0137067	3.14284	1	fMRI.1st	4/151	0.03	1.52238	0.344236	0.406089	4.03165	0.594589	Learning.1st	4/151	0.03	1.31839	0.552458	0.35205	3.48544	0.807439	Cognition.1st
turquoise	86/1339	0.06	0.878429	0.289885	0.690591	1.10573	0.458985	ASD.1st	41/1339	0.03	0.596614	0.000998702	0.421839	0.823474	0.00632511	Alzheimer.1st	17/1339	0.01	1.10639	0.686639	0.625418	1.84054	1	SME.1st	8/1339	0.01	0.471393	0.0334754	0.199603	0.9544	0.159008	fMRI.1st	17/1339	0.01	0.694586	0.15704	0.396451	1.14123	0.298376	Learning.1st	23/1339	0.02	0.830218	0.47498	0.515166	1.27878	0.752052	Cognition.1st
white	5/31	0.16	2.49738	0.0673745	0.747307	6.62869	0.142235	ASD.1st	0/31	0	0	0.402355	0	2.48489	0.61297	Alzheimer.1st	0/31	0	0	1	0	10.8561	1	SME.1st	0/31	0	0	1	0	10.5257	1	fMRI.1st	1/31	0.03	1.85811	0.424658	0.0453643	11.2685	0.620654	Learning.1st	1/31	0.03	1.61165	0.470655	0.0393686	9.76575	0.752052	Cognition.1st
yellow	37/278	0.13	2.02563	0.000234349	1.38397	2.89218	0.00148421	ASD.1st	7/278	0.03	0.502636	0.0667672	0.199389	1.05583	0.208442	Alzheimer.1st	4/278	0.01	1.24957	0.567372	0.333947	3.2994	1	SME.1st	0/278	0	0	0.0838523	0	1.09348	0.265532	fMRI.1st	1/278	0	0.197632	0.0996939	0.00496938	1.12073	0.29237	Learning.1st	1/278	0	0.171408	0.0484946	0.00431291	0.970888	0.173395	Cognition.1st

## Sheet: Supplementary Table S7b
Supplementary Table S7b, Enrichment of functional genes in the WGCNA modules of the 2nd peak period
	ASD								Alzheimer								SME								fMRI								Learn								Cognition
2ndPeakModule	inTest/allRef	GeneRatio	OR	Fisher.p	-95%CI	+95%CI	p.adj	label	inTest/allRef	GeneRatio	OR	Fisher.p	-95%CI	+95%CI	p.adj	label	inTest/allRef	GeneRatio	OR	Fisher.p	-95%CI	+95%CI	p.adj	label	inTest/allRef	GeneRatio	OR	Fisher.p	-95%CI	+95%CI	p.adj	label	inTest/allRef	GeneRatio	OR	Fisher.p	-95%CI	+95%CI	p.adj	label	inTest/allRef	GeneRatio	OR	Fisher.p	-95%CI	+95%CI	p.adj	label
black	9/177	0.05	0.690944	0.376711	0.309588	1.34896	0.583902	ASD.2nd	4/177	0.02	0.451296	0.153944	0.121228	1.18203	0.397687	Alzheimer.2nd	1/177	0.01	0.480798	0.726304	0.0120338	2.75217	1	SME.2nd	0/177	0	0	0.279737	0	1.73668	1	fMRI.2nd	0/177	0	0	0.0796208	0	1.16551	0.493649	Learn.2nd	0/177	0	0	0.0540327	0	1.01048	0.418753	Cognition.2nd
blue	21/496	0.04	0.563411	0.00769626	0.343855	0.876396	0.039764	ASD.2nd	14/496	0.03	0.561931	0.0324583	0.303177	0.95911	0.201242	Alzheimer.2nd	1/496	0	0.166971	0.0323411	0.00419669	0.94797	0.334192	SME.2nd	0/496	0	0	0.00484228	0	0.601332	0.0375277	fMRI.2nd	3/496	0.01	0.330504	0.052815	0.0674474	0.983118	0.409316	Learn.2nd	5/496	0.01	0.48267	0.105686	0.154796	1.14773	0.591417	Cognition.2nd
brown	53/440	0.12	1.81624	0.000217919	1.32636	2.44567	0.00168887	ASD.2nd	14/440	0.03	0.638571	0.113106	0.344186	1.09129	0.318754	Alzheimer.2nd	5/440	0.01	0.978395	1	0.311781	2.34958	1	SME.2nd	2/440	0	0.369743	0.181194	0.0442692	1.36499	0.936171	fMRI.2nd	15/440	0.03	2.02571	0.0147728	1.10579	3.44918	0.152652	Learn.2nd	17/440	0.04	2.00017	0.0142372	1.13713	3.30193	0.167123	Cognition.2nd
darkgreen	30/109	0.28	5.03595	7.53665e-11	3.17607	7.80305	1.16818e-09	ASD.2nd	2/109	0.02	0.365578	0.178335	0.0436212	1.35852	0.42526	Alzheimer.2nd	0/109	0	0	0.640396	0	2.94179	1	SME.2nd	0/109	0	0	0.64356	0	2.85231	1	fMRI.2nd	2/109	0.02	1.04036	0.718852	0.123683	3.89142	1	Learn.2nd	2/109	0.02	0.901892	1	0.107307	3.36886	1	Cognition.2nd
darkgrey	3/63	0.05	0.646408	0.625926	0.129439	1.98748	0.746297	ASD.2nd	2/63	0.03	0.643464	0.770031	0.0760467	2.43539	0.826904	Alzheimer.2nd	0/63	0	0	1	0	5.1703	1	SME.2nd	0/63	0	0	1	0	5.01287	1	fMRI.2nd	2/63	0.03	1.83098	0.305896	0.215624	6.9734	1	Learn.2nd	2/63	0.03	1.58724	0.366656	0.187054	6.0378	1	Cognition.2nd
darkmagenta	3/49	0.06	0.844061	1	0.167616	2.63326	1	ASD.2nd	5/49	0.1	2.24277	0.0870235	0.691807	5.66649	0.299748	Alzheimer.2nd	0/49	0	0	1	0	6.70927	1	SME.2nd	0/49	0	0	1	0	6.50516	1	fMRI.2nd	0/49	0	0	1	0	4.36653	1	Learn.2nd	0/49	0	0	0.627675	0	3.78598	1	Cognition.2nd
darkolivegreen	6/51	0.12	1.73085	0.178476	0.601982	4.08294	0.395198	ASD.2nd	2/51	0.04	0.801766	1	0.0942481	3.06628	1	Alzheimer.2nd	3/51	0.06	5.40376	0.0212734	1.06551	17.0406	0.334192	SME.2nd	5/51	0.1	9.21888	0.00034718	2.82248	23.5245	0.0053813	fMRI.2nd	1/51	0.02	1.11327	0.59751	0.0275299	6.55113	1	Learn.2nd	1/51	0.02	0.965636	1	0.0238912	5.6761	1	Cognition.2nd
darkorange2	4/34	0.12	1.72939	0.303829	0.441779	4.92159	0.554041	ASD.2nd	2/34	0.06	1.22924	0.679774	0.142456	4.83483	0.826904	Alzheimer.2nd	0/34	0	0	1	0	9.8434	1	SME.2nd	1/34	0.03	2.51216	0.336065	0.0613983	15.2012	1	fMRI.2nd	0/34	0	0	1	0	6.40554	1	Learn.2nd	0/34	0	0	1	0	5.55502	1	Cognition.2nd
darkred	7/65	0.11	1.56671	0.230091	0.601679	3.45017	0.4595	ASD.2nd	2/65	0.03	0.622943	0.770947	0.0736729	2.35452	0.826904	Alzheimer.2nd	1/65	0.02	1.33291	0.532524	0.0330332	7.80204	1	SME.2nd	0/65	0	0	1	0	4.85348	1	fMRI.2nd	1/65	0.02	0.868872	1	0.0215772	5.06243	1	Learn.2nd	1/65	0.02	0.753644	1	0.0187253	4.3862	1	Cognition.2nd
floralwhite	1/35	0.03	0.380265	0.513783	0.0093492	2.27188	0.69249	ASD.2nd	6/35	0.17	4.09369	0.00614365	1.3848	10.0813	0.0476133	Alzheimer.2nd	0/35	0	0	1	0	9.54656	1	SME.2nd	0/35	0	0	1	0	9.25621	1	fMRI.2nd	0/35	0	0	1	0	6.21214	1	Learn.2nd	0/35	0	0	1	0	5.38732	1	Cognition.2nd
grey	469/8393	0.06	0.562873	2.13247e-18	0.493741	0.641445	6.61064e-17	ASD.2nd	319/8393	0.04	0.579333	5.53825e-12	0.494718	0.678142	1.71686e-10	Alzheimer.2nd	107/8393	0.01	1.29085	0.127505	0.924023	1.82031	0.590023	SME.2nd	82/8393	0.01	0.638834	0.00428387	0.465291	0.876513	0.0375277	fMRI.2nd	125/8393	0.01	0.679878	0.00320608	0.524502	0.881385	0.0496942	Learn.2nd	141/8393	0.02	0.653844	0.00048404	0.513287	0.832719	0.0150052	Cognition.2nd
grey60	3/109	0.03	0.364616	0.0898396	0.0738775	1.09816	0.285584	ASD.2nd	1/109	0.01	0.180819	0.0672052	0.00453301	1.03257	0.26042	Alzheimer.2nd	3/109	0.03	2.437	0.133231	0.489527	7.44651	0.590023	SME.2nd	1/109	0.01	0.763541	1	0.0190431	4.40408	1	fMRI.2nd	1/109	0.01	0.51325	1	0.0128276	2.94743	1	Learn.2nd	1/109	0.01	0.44518	0.72878	0.0111325	2.55363	1	Cognition.2nd
lightcyan	15/136	0.11	1.61436	0.0921238	0.873026	2.78308	0.285584	ASD.2nd	11/136	0.08	1.74176	0.102258	0.843495	3.24568	0.316999	Alzheimer.2nd	0/136	0	0	0.412712	0	2.34529	1	SME.2nd	0/136	0	0	0.415586	0	2.27411	1	fMRI.2nd	2/136	0.01	0.829096	1	0.0988264	3.08611	1	Learn.2nd	3/136	0.02	1.09013	0.757014	0.220662	3.28819	1	Cognition.2nd
lightgreen	5/69	0.07	1.01173	1	0.317002	2.49423	1	ASD.2nd	1/69	0.01	0.288047	0.2627	0.00718062	1.66548	0.508981	Alzheimer.2nd	1/69	0.01	1.25415	0.553947	0.0311089	7.32594	1	SME.2nd	0/69	0	0	1	0	4.56308	1	fMRI.2nd	0/69	0	0	0.636496	0	3.06255	1	Learn.2nd	0/69	0	0	0.406856	0	2.6555	1	Cognition.2nd
lightyellow	4/68	0.06	0.808575	1	0.21338	2.18	1	ASD.2nd	2/68	0.03	0.594494	0.773555	0.0703765	2.24277	0.826904	Alzheimer.2nd	0/68	0	0	1	0	4.77794	1	SME.2nd	0/68	0	0	1	0	4.6325	1	fMRI.2nd	0/68	0	0	0.635321	0	3.10955	1	Learn.2nd	0/68	0	0	0.650062	0	2.69581	1	Cognition.2nd
mediumpurple3	1/41	0.02	0.323078	0.364568	0.00797744	1.91067	0.583902	ASD.2nd	1/41	0.02	0.490695	0.722113	0.012109	2.90471	0.826904	Alzheimer.2nd	1/41	0.02	2.13627	0.380739	0.0524667	12.7757	1	SME.2nd	0/41	0	0	1	0	7.83795	1	fMRI.2nd	0/41	0	0	1	0	5.2607	1	Learn.2nd	0/41	0	0	1	0	4.56095	1	Cognition.2nd
midnightblue	8/142	0.06	0.771276	0.622572	0.325331	1.57028	0.746297	ASD.2nd	0/142	0	0	0.00134557	0	0.513325	0.0139042	Alzheimer.2nd	0/142	0	0	0.417059	0	2.24411	1	SME.2nd	0/142	0	0	0.420982	0	2.17578	1	fMRI.2nd	1/142	0.01	0.392184	0.523978	0.00982335	2.24124	1	Learn.2nd	1/142	0.01	0.340167	0.37536	0.00852529	1.94179	1	Cognition.2nd
orangered4	6/384	0.02	0.200796	5.97482e-07	0.0730302	0.442798	6.17398e-06	ASD.2nd	4/384	0.01	0.202239	5.60512e-05	0.0546364	0.524604	0.000868794	Alzheimer.2nd	0/384	0	0	0.0248044	0	0.808677	0.334192	SME.2nd	3/384	0.01	0.644156	0.63326	0.130904	1.93018	1	fMRI.2nd	6/384	0.02	0.880303	1	0.317842	1.96232	1	Learn.2nd	6/384	0.02	0.76146	0.711561	0.275292	1.69424	1	Cognition.2nd
pink	6/119	0.05	0.685696	0.474938	0.245816	1.54511	0.669231	ASD.2nd	4/119	0.03	0.681871	0.665096	0.182157	1.80208	0.826904	Alzheimer.2nd	0/119	0	0	0.650735	0	2.68893	1	SME.2nd	0/119	0	0	0.408102	0	2.6071	1	fMRI.2nd	2/119	0.02	0.950736	1	0.11316	3.5487	1	Learn.2nd	3/119	0.03	1.25144	0.521918	0.252848	3.78693	1	Cognition.2nd
plum1	1/42	0.02	0.315174	0.366045	0.00778693	1.86132	0.583902	ASD.2nd	3/42	0.07	1.5143	0.456506	0.29865	4.7819	0.707584	Alzheimer.2nd	0/42	0	0	1	0	7.88233	1	SME.2nd	0/42	0	0	1	0	7.63913	1	fMRI.2nd	0/42	0	0	1	0	5.12945	1	Learn.2nd	0/42	0	0	1	0	4.44713	1	Cognition.2nd
purple	3/94	0.03	0.425208	0.160251	0.0859362	1.28632	0.382137	ASD.2nd	3/94	0.03	0.646493	0.630055	0.130561	1.95834	0.826904	Alzheimer.2nd	0/94	0	0	0.630476	0	3.42421	1	SME.2nd	0/94	0	0	0.631729	0	3.32	1	fMRI.2nd	2/94	0.02	1.21127	0.683008	0.143731	4.54777	1	Learn.2nd	2/94	0.02	1.05011	0.716447	0.124673	3.93807	1	Cognition.2nd
red	6/278	0.02	0.281381	0.00035584	0.102072	0.622731	0.00220621	ASD.2nd	7/278	0.03	0.502636	0.0667672	0.199389	1.05583	0.26042	Alzheimer.2nd	2/278	0.01	0.612492	0.77453	0.0731747	2.26999	1	SME.2nd	1/278	0	0.294055	0.268019	0.00737744	1.67472	1	fMRI.2nd	1/278	0	0.197632	0.0996939	0.00496938	1.12073	0.515085	Learn.2nd	2/278	0.01	0.345333	0.133546	0.041411	1.27106	0.591417	Cognition.2nd
royalblue	2/66	0.03	0.403501	0.237161	0.047771	1.5223	0.4595	ASD.2nd	1/66	0.02	0.301409	0.378634	0.0075086	1.74542	0.652092	Alzheimer.2nd	0/66	0	0	1	0	4.92753	1	SME.2nd	0/66	0	0	1	0	4.77752	1	fMRI.2nd	2/66	0.03	1.7447	0.325427	0.205681	6.63214	1	Learn.2nd	2/66	0.03	1.5125	0.388439	0.178426	5.74196	1	Cognition.2nd
skyblue	8/59	0.14	2.03939	0.0707251	0.833452	4.34495	0.27406	ASD.2nd	1/59	0.02	0.337963	0.369712	0.00840363	1.96542	0.652092	Alzheimer.2nd	0/59	0	0	1	0	5.53373	1	SME.2nd	0/59	0	0	1	0	5.36516	1	fMRI.2nd	0/59	0	0	0.628542	0	3.60048	1	Learn.2nd	0/59	0	0	0.6348	0	3.12224	1	Cognition.2nd
skyblue3	3/43	0.07	0.971117	1	0.191848	3.05783	1	ASD.2nd	2/43	0.05	0.958777	1	0.11211	3.70522	1	Alzheimer.2nd	1/43	0.02	2.03419	0.395069	0.0500184	12.1334	1	SME.2nd	8/43	0.19	19.7531	3.59737e-08	7.79225	44.2558	1.11518e-06	fMRI.2nd	1/43	0.02	1.32607	0.535644	0.0326723	7.87121	1	Learn.2nd	1/43	0.02	1.15022	0.58635	0.028354	6.81997	1	Cognition.2nd
tan	2/82	0.02	0.322404	0.128116	0.0383296	1.2065	0.361055	ASD.2nd	5/82	0.06	1.27847	0.599489	0.402379	3.12978	0.826904	Alzheimer.2nd	0/82	0	0	1	0	3.93989	1	SME.2nd	0/82	0	0	1	0	3.82	1	fMRI.2nd	1/82	0.01	0.685675	1	0.017082	3.9658	1	Learn.2nd	1/82	0.01	0.594739	1	0.0148268	3.43573	1	Cognition.2nd
thistle1	3/30	0.1	1.44007	0.472564	0.27912	4.69187	0.669231	ASD.2nd	0/30	0	0	0.400982	0	2.57309	0.654234	Alzheimer.2nd	2/30	0.07	6.1451	0.0470909	0.703567	24.7231	0.364954	SME.2nd	1/30	0.03	2.85938	0.303254	0.0696082	17.4548	1	fMRI.2nd	0/30	0	0	1	0	7.31522	1	Learn.2nd	0/30	0	0	1	0	6.34233	1	Cognition.2nd
turquoise	50/757	0.07	0.911393	0.611868	0.664954	1.22536	0.746297	ASD.2nd	29/757	0.04	0.773378	0.221989	0.509961	1.13144	0.458778	Alzheimer.2nd	11/757	0.01	1.27447	0.384993	0.620217	2.35941	1	SME.2nd	3/757	0	0.31651	0.0368847	0.0644653	0.944971	0.228685	fMRI.2nd	25/757	0.03	2.00111	0.00251096	1.25905	3.05649	0.0496942	Learn.2nd	25/757	0.03	1.7115	0.0161732	1.08006	2.60468	0.167123	Cognition.2nd
violet	13/85	0.15	2.35537	0.00901097	1.1924	4.30548	0.0399057	ASD.2nd	7/85	0.08	1.77197	0.194955	0.68704	3.84728	0.431686	Alzheimer.2nd	0/85	0	0	0.628838	0	3.79702	1	SME.2nd	0/85	0	0	0.628888	0	3.68148	1	fMRI.2nd	0/85	0	0	0.408799	0	2.47094	1	Learn.2nd	0/85	0	0	0.422465	0	2.14234	1	Cognition.2nd
white	4/118	0.03	0.452206	0.147901	0.120888	1.1937	0.382077	ASD.2nd	1/118	0.01	0.166797	0.0474866	0.00418471	0.950928	0.245348	Alzheimer.2nd	1/118	0.01	0.726351	1	0.0181249	4.18468	1	SME.2nd	1/118	0.01	0.70435	1	0.017579	4.05638	1	fMRI.2nd	1/118	0.01	0.47346	0.726376	0.0118416	2.71478	1	Learn.2nd	1/118	0.01	0.410665	0.735553	0.0102768	2.35191	1	Cognition.2nd
yellow	17/266	0.06	0.882103	0.718919	0.503568	1.44891	0.825425	ASD.2nd	15/266	0.06	1.17867	0.561997	0.646132	1.99636	0.826904	Alzheimer.2nd	0/266	0	0	0.0791567	0	1.18009	0.490771	SME.2nd	3/266	0.01	0.94131	1	0.190913	2.82975	1	fMRI.2nd	7/266	0.03	1.51836	0.240689	0.597983	3.22207	1	Learn.2nd	9/266	0.03	1.71345	0.119829	0.766501	3.35188	0.591417	Cognition.2nd
