# Supplementary material for: Twin-peak temporal regulation during human neocortical development
Source: Cell Discov. 2019 Dec 17;5:61. doi: 10.1038/s41421-019-0129-3 (PMC6915741; doi:10.1038/s41421-019-0129-3)
Supplement: Supplementary file 6 — supplementary Table S8 [file 41421_2019_129_MOESM6_ESM.xlsx]

## Sheet: KEY
Supplementary Table S8	Comparison of human and macaque developmental DEGs.
	Supplementary Table S8a	Number of DEG combinations (human V1C and macaque V1)
	Supplementary Table S8b	Number of developmental DEGs (human V1C and macaque V1)
		Stage	Macaque development stage	Human development stage
		E70	E70	stage 3
		E80	E80	stage 4
		E90	E90	stage 6
		E120	E120	stage 7
		0M	0M	stage 8
		3M	3M	stage 9
		12M	12M	stage 10
		48M	48M	stage 13
		Adjacent stage	Macaque development adjacent stage	Human development adjacent stage
		E80.E70	Adjacent stage E70 - E80	Adjacent stage 3 - 4
		E90.E80	Adjacent stage E80 - E90	Adjacent stage 4 - 6
		E120.E90	Adjacent stage E90 - E120	Adjacent stage 6 - 7
		X0M.E120	Adjacent stage E120 - 0M	Adjacent stage 7 - 8
		X3M.0M	Adjacent stage 0M - 3M	Adjacent stage 8 - 9
		X12M.3M	Adjacent stage 3M - 12M	Adjacent stage 9 - 10
		X48M.12M	Adjacent stage 12M - 48M	Adjacent stage 10 - 13

## Sheet: Supplementary Table S8a
Supplementary Table S8a, Number of DEG combinations (human V1C and macaque V1)
	E70	E80	E90	E120	0M	3M	12M	48M
Macaque V1	11086	10641	10687	9511	9115	9247	10642	11217
Human V1C	16033	15783	14457	12331	9251	8520	10562	11515

## Sheet: Supplementary Table S8b
Supplementary Table S8b, Number of developmental DEGs (human V1C and macaque V1)
	E80-E70	E90-E80	E120-E90	0M-E120	3M-0M	12M-3M	48M-12M
Macaque V1	136	124	738	1245	137	342	13
Human V1C	45	636	1356	640	29	32	292
