# Supplementary material for: Twin-peak temporal regulation during human neocortical development
Source: Cell Discov. 2019 Dec 17;5:61. doi: 10.1038/s41421-019-0129-3 (PMC6915741; doi:10.1038/s41421-019-0129-3)
Supplement: Supplementary file 7 — supplementary Table S9 [file 41421_2019_129_MOESM7_ESM.xlsx]

## Sheet: KEY
Supplementary Table S9	List of human and macaque one-to-one orthologous developmental DEGs.
	Supplementary Table S9a	One-to-one orthologous developmental DEGs of human V1C
	Supplementary Table S9b	One-to-one orthologous developmental DEGs of macaque V1
		Adjacent stage	macaque development stage	human development stage
		E80.E70	Adjacent stage E70 - E80	Adjacent stage 3 - 4
		E90.E80	Adjacent stage E80 - E90	Adjacent stage 4 - 6
		E120.E90	Adjacent stage E90 - E120	Adjacent stage 6 - 7
		X0M.E120	Adjacent stage E120 - 0M	Adjacent stage 7 - 8
		X3M.0M	Adjacent stage 0M - 3M	Adjacent stage 8 - 9
		X12M.3M	Adjacent stage 3M - 12M	Adjacent stage 9 - 10
		X48M.12M	Adjacent stage 12M - 48M	Adjacent stage 10 - 13
		0	non-DEG
		1	DEG

## Sheet: Supplementary Table S9a
Supplementary Table S9a, One-to-one orthologous developmental DEGs of human V1C
	E80.E70	E90.E80	E120.E90	0M.E120	3M.0M	12M.3M	48M.12M
ADAMTS5	1	1	0	0	0	0	0
ASCL1	1	0	0	0	0	0	0
CCNA2	1	1	0	0	0	0	0
CDC20	1	1	0	0	0	0	0
CDCA7	1	1	1	0	0	0	0
CENPF	1	1	1	0	0	0	0
CKAP2L	1	1	0	0	0	0	0
DLGAP5	1	1	0	0	0	0	0
DOK5	1	1	1	0	0	0	0
DTL	1	1	1	0	0	0	0
DUSP10	1	0	0	0	0	0	0
E2F1	1	1	0	0	0	0	0
E2F8	1	1	0	0	0	0	0
EXO1	1	1	0	0	0	0	0
FAM107A	1	0	0	0	0	0	0
FBXL7	1	0	0	0	0	0	0
FBXO5	1	1	1	0	0	0	0
FOXM1	1	1	0	0	0	0	0
FZD8	1	1	0	0	0	0	1
HIST1H2BO	1	1	0	0	0	0	0
HJURP	1	1	0	0	0	0	0
ITGA2	1	1	0	0	0	0	0
KCNJ10	1	0	0	1	0	0	0
KIF18A	1	1	0	0	0	0	0
KIF20A	1	1	0	0	0	0	0
KIF23	1	1	0	0	0	0	0
LHX2	1	0	1	0	0	0	0
MCM3	1	1	0	0	0	0	0
MKI67	1	1	0	0	0	0	0
NDC80	1	1	0	0	0	0	0
NDST4	1	1	0	0	0	0	0
NUF2	1	1	0	0	0	0	0
PALLD	1	0	0	0	0	0	0
PBK	1	1	0	0	0	0	0
PDGFD	1	1	0	0	0	0	0
PHGDH	1	1	0	0	0	0	0
PLK1	1	1	0	0	0	0	0
SATB2	1	1	0	0	0	0	0
SH3RF1	1	0	0	1	0	0	0
SMC4	1	0	1	0	0	0	0
SOX6	1	0	0	0	0	0	0
SPAG5	1	1	0	0	0	0	0
TFAP2C	1	1	0	0	0	0	0
TKTL1	1	1	0	0	0	0	0
TPX2	1	1	0	0	0	0	0
AATF	0	1	1	0	0	0	0
ABCA5	0	1	1	1	0	0	0
ABCC8	0	1	0	0	0	0	1
ABI3BP	0	1	0	0	0	0	0
ABLIM1	0	1	0	0	0	0	0
ACTL6A	0	1	1	0	0	0	0
ACTN2	0	1	0	1	0	0	0
ADAM11	0	1	0	0	0	0	0
ADAM22	0	1	0	0	0	0	0
ADAMTS3	0	1	0	0	0	0	0
ADAMTS6	0	1	0	0	0	0	0
ADAMTS9	0	1	0	0	0	0	0
ADCY1	0	1	0	0	0	0	0
ADCY8	0	1	1	0	0	0	0
AK5	0	1	0	1	0	0	0
AKAP12	0	1	0	0	0	0	0
AKAP7	0	1	0	0	0	0	1
ALCAM	0	1	0	0	0	0	0
AMACR	0	1	0	0	0	0	0
AMPH	0	1	0	0	0	0	1
ANKH	0	1	0	0	0	0	0
ANKRD45	0	1	0	0	0	0	0
ANKRD6	0	1	0	0	0	0	0
ANKS1B	0	1	0	0	0	0	0
ANO4	0	1	0	0	0	0	0
ANP32B	0	1	0	0	0	0	0
ANP32E	0	1	0	0	0	0	0
AP1S2	0	1	0	0	0	0	0
AP4S1	0	1	0	0	0	0	0
APBB2	0	1	0	0	0	0	0
AQP4	0	1	1	0	0	0	0
ARAP2	0	1	1	0	0	0	0
ARHGAP11A	0	1	1	0	0	0	0
ARHGAP20	0	1	0	0	0	0	0
ARHGAP28	0	1	0	0	0	0	0
ARHGEF6	0	1	0	0	0	0	0
ARNTL	0	1	0	0	0	0	0
ARNTL2	0	1	1	0	0	0	0
ASPM	0	1	0	0	0	0	0
ASTN2	0	1	0	0	0	0	0
ATP1B1	0	1	0	0	0	0	0
ATP2B1	0	1	0	0	0	0	0
ATP2B4	0	1	0	1	0	0	0
ATXN1	0	1	0	0	0	0	0
AURKA	0	1	0	0	0	0	0
AURKB	0	1	0	0	0	0	0
AVPR1A	0	1	0	0	0	0	0
B3GAT1	0	1	0	1	0	0	0
B3GNT2	0	1	0	0	0	0	1
BCL11B	0	1	1	0	0	0	0
BCL6	0	1	0	1	0	0	0
BCOR	0	1	1	0	0	0	0
BHLHE22	0	1	0	1	0	0	0
BMPR1B	0	1	0	0	0	0	0
BOC	0	1	1	0	0	0	0
BUB1B	0	1	0	0	0	0	0
CA10	0	1	0	1	0	0	0
CA12	0	1	1	0	0	0	0
CACNA1C	0	1	0	0	0	0	0
CACNA1I	0	1	0	0	0	0	0
CACNA2D1	0	1	0	0	0	0	0
CACNG3	0	1	0	1	0	0	0
CALU	0	1	0	0	0	0	0
CAMK4	0	1	0	0	0	0	0
CAPRIN2	0	1	0	0	0	0	0
CASP9	0	1	0	0	0	0	0
CBFB	0	1	0	0	0	0	0
CBLN1	0	1	0	0	0	0	0
CCBE1	0	1	1	0	0	0	0
CCDC149	0	1	0	0	0	0	0
CCNB1	0	1	0	0	0	0	0
CDC42EP4	0	1	0	0	0	0	0
CDCA2	0	1	0	0	0	0	0
CDCA8	0	1	0	0	0	0	0
CDH11	0	1	0	0	0	0	0
CDH12	0	1	0	0	0	0	0
CDH18	0	1	0	1	0	0	0
CDH24	0	1	1	0	0	0	0
CDH6	0	1	0	0	0	0	0
CDH8	0	1	0	0	0	0	0
CDK2	0	1	0	0	0	0	0
CDK5R2	0	1	0	0	0	0	0
CDK6	0	1	0	0	0	0	0
CDKN3	0	1	0	0	0	0	0
CDON	0	1	1	1	0	0	0
CDR2	0	1	0	0	0	0	0
CENPA	0	1	0	0	0	0	0
CENPE	0	1	0	0	0	0	0
CENPI	0	1	0	0	0	0	0
CENPK	0	1	0	0	0	0	0
CEP135	0	1	0	1	0	0	0
CEP55	0	1	0	0	0	0	0
CHAF1A	0	1	0	0	0	0	0
CHL1	0	1	0	0	0	0	0
CHRM3	0	1	1	0	0	0	0
CHRNA5	0	1	0	0	0	0	0
CHSY3	0	1	0	0	0	0	0
CKAP2	0	1	0	0	0	0	0
CLDN1	0	1	0	0	0	0	0
CLGN	0	1	0	0	0	0	0
CLIC1	0	1	0	0	0	0	0
CLSTN2	0	1	0	0	0	0	0
CLTCL1	0	1	0	0	0	0	0
CLUL1	0	1	0	0	0	0	0
CNTLN	0	1	0	0	0	0	0
CNTN4	0	1	0	0	0	0	0
CNTN6	0	1	0	0	0	0	0
CNTNAP5	0	1	0	0	0	0	0
COBL	0	1	0	1	0	0	0
COCH	0	1	0	1	0	0	0
COL12A1	0	1	0	0	0	0	0
COL19A1	0	1	0	0	0	0	0
COL25A1	0	1	0	0	0	0	0
COMMD2	0	1	1	0	0	0	0
CPEB2	0	1	0	0	0	0	0
CPNE3	0	1	1	0	0	0	0
CRIM1	0	1	0	0	0	0	0
CRIP3	0	1	0	0	0	0	0
CRTAC1	0	1	0	0	0	0	0
CRYM	0	1	1	0	0	0	0
CSGALNACT1	0	1	0	0	0	0	0
CSPG5	0	1	1	0	0	0	0
CTSC	0	1	0	0	0	0	0
CXCL14	0	1	1	1	0	0	1
DACH1	0	1	0	0	0	0	0
DAP	0	1	0	0	0	0	0
DCC	0	1	1	0	0	0	0
DDIT4	0	1	0	0	0	0	0
DEPDC1	0	1	0	0	0	0	0
DEPDC1B	0	1	0	0	0	0	0
DGKA	0	1	0	0	0	0	0
DGKB	0	1	1	1	0	0	0
DGKH	0	1	0	0	0	0	0
DIAPH2	0	1	1	0	0	0	0
DIAPH3	0	1	0	0	0	0	0
DIRAS2	0	1	0	1	0	0	0
DIRAS3	0	1	0	0	0	0	0
DLL3	0	1	0	0	0	0	0
DLX1	0	1	0	0	0	0	0
DNALI1	0	1	0	0	0	0	0
DNER	0	1	0	1	0	0	0
DOCK1	0	1	0	0	0	0	0
DOCK10	0	1	0	1	0	0	0
DOCK9	0	1	0	0	0	0	0
DPP10	0	1	0	0	0	0	0
DPY19L3	0	1	0	0	0	0	0
DSCAML1	0	1	1	0	0	0	0
DSN1	0	1	0	0	0	0	0
DTNA	0	1	1	1	0	0	0
DUSP4	0	1	0	0	0	0	0
DZIP1	0	1	1	0	0	0	0
ECT2	0	1	0	0	0	0	0
EDIL3	0	1	0	0	0	0	0
EFCAB1	0	1	0	0	0	0	0
EFNB1	0	1	0	0	0	0	0
EGFR	0	1	0	0	0	0	0
EGLN3	0	1	1	0	0	0	0
EIF3D	0	1	0	0	0	0	0
EIF3E	0	1	0	1	0	0	0
ELMOD2	0	1	0	0	0	0	0
ELOVL2	0	1	0	0	0	0	1
ENOX2	0	1	0	0	0	0	0
EPB41L3	0	1	0	0	0	0	1
EPB41L4B	0	1	0	0	0	0	0
EPHA3	0	1	1	0	0	0	0
EPHA4	0	1	0	0	0	0	0
EPHA6	0	1	0	0	0	0	0
EPHB6	0	1	0	0	0	0	0
EPHX4	0	1	0	0	0	0	0
EPS8	0	1	1	0	0	0	0
ERAP1	0	1	0	0	0	0	0
ERBB4	0	1	0	0	0	0	0
ESPL1	0	1	0	0	0	0	0
ESRRG	0	1	0	0	0	0	0
ESYT2	0	1	0	0	0	0	0
ETFB	0	1	0	0	0	0	0
FADS3	0	1	0	0	0	0	0
FAM105A	0	1	0	0	0	0	0
FAM162A	0	1	1	0	0	0	0
FAM19A1	0	1	0	0	0	0	1
FAM46A	0	1	0	0	0	0	0
FAM81A	0	1	0	1	0	0	1
FAM84A	0	1	0	0	0	0	0
FANCB	0	1	0	0	0	0	0
FANCI	0	1	0	0	0	0	0
FARP1	0	1	0	0	0	0	0
FBLN1	0	1	1	0	0	0	0
FBXO9	0	1	0	0	0	0	0
FEZF2	0	1	0	0	0	0	0
FGF11	0	1	0	0	0	0	0
FGF14	0	1	0	0	0	0	0
FLRT2	0	1	1	0	0	0	0
FOSL2	0	1	1	0	0	0	0
FOXP2	0	1	0	0	0	0	0
FOXP4	0	1	0	0	0	0	0
FRZB	0	1	0	0	0	0	0
FSTL4	0	1	0	0	0	0	0
FUT8	0	1	0	0	0	0	0
FZD2	0	1	0	0	0	0	0
FZD4	0	1	0	0	0	0	0
FZD7	0	1	0	0	0	0	0
GABRA1	0	1	0	1	0	0	0
GABRA2	0	1	1	0	0	0	0
GABRA3	0	1	0	0	0	0	0
GABRA4	0	1	0	0	0	0	0
GAD1	0	1	0	0	0	0	0
GAD2	0	1	0	1	0	0	0
GALNT10	0	1	1	0	0	0	0
GARNL3	0	1	0	0	0	0	0
GFPT2	0	1	0	0	0	0	0
GLCE	0	1	1	0	0	0	0
GLI3	0	1	1	0	0	0	0
GMNN	0	1	0	0	0	0	0
GNAZ	0	1	0	0	0	0	0
GNPDA1	0	1	0	0	0	0	0
GPC4	0	1	0	0	0	0	0
GPC6	0	1	0	0	0	0	0
GPR37	0	1	0	0	0	0	0
GPR85	0	1	1	0	0	0	0
GPRASP1	0	1	0	0	0	0	0
GPRC5B	0	1	0	1	0	0	0
GREM1	0	1	0	1	0	0	1
GRIA4	0	1	1	0	0	0	0
GRID1	0	1	0	0	0	0	0
GRIK1	0	1	1	0	0	0	0
GRIK4	0	1	1	0	0	0	0
GRIN3A	0	1	1	0	0	0	1
GRM2	0	1	0	0	0	0	0
GSTM2	0	1	1	0	0	0	0
GTF3C3	0	1	0	0	0	0	0
GTSE1	0	1	0	0	0	0	0
H2AFJ	0	1	0	0	0	0	0
H2AFY2	0	1	1	0	0	0	0
HAS2	0	1	0	0	0	0	0
HELLS	0	1	0	0	0	0	0
HES1	0	1	0	0	0	0	0
HEY1	0	1	0	0	0	0	0
HIST1H1D	0	1	1	1	0	0	0
HIST1H3D	0	1	0	0	0	0	1
HIVEP2	0	1	0	0	0	0	0
HIVEP3	0	1	0	0	0	0	0
HLF	0	1	1	0	0	0	0
HMGA2	0	1	0	0	0	0	0
HOMER1	0	1	0	0	0	0	1
HOMER2	0	1	0	0	0	0	0
HPCA	0	1	0	0	0	0	0
HR	0	1	0	0	0	0	0
HS3ST1	0	1	1	0	0	0	0
HSD17B11	0	1	0	0	0	0	0
HSDL2	0	1	0	0	0	0	1
HSPA12A	0	1	0	1	0	0	0
ICA1	0	1	1	0	0	0	0
ID2	0	1	0	0	0	0	0
IFT122	0	1	0	0	0	0	0
IFT74	0	1	0	0	0	0	0
IGF1	0	1	0	0	0	0	0
IGF2BP1	0	1	0	0	0	0	0
IGFBP5	0	1	1	0	0	0	0
IL1RAP	0	1	0	0	0	0	0
IL34	0	1	0	1	0	0	0
ILDR2	0	1	0	1	0	0	0
ING2	0	1	0	0	0	0	0
ITPR1	0	1	0	0	0	0	0
ITPR2	0	1	0	0	0	0	0
KCNA3	0	1	0	0	0	0	0
KCNAB1	0	1	0	0	0	0	0
KCNB2	0	1	0	0	0	0	0
KCND2	0	1	0	0	0	0	0
KCNH5	0	1	0	0	0	0	0
KCNMA1	0	1	0	0	0	0	0
KCNN2	0	1	0	0	0	0	0
KCNQ5	0	1	0	0	0	0	1
KCNV1	0	1	0	0	0	0	0
KDM3A	0	1	0	0	0	0	0
KIF13A	0	1	1	0	0	0	0
KIF14	0	1	0	0	0	0	0
KIF15	0	1	0	0	0	0	0
KIF16B	0	1	0	0	0	0	0
KIF2C	0	1	0	0	0	0	0
KITLG	0	1	1	0	0	0	0
KLHL13	0	1	0	0	0	0	0
KLHL2	0	1	0	0	0	0	0
KLHL4	0	1	0	0	0	0	0
KLHL5	0	1	0	0	0	0	0
KREMEN1	0	1	1	0	0	0	0
L3MBTL3	0	1	1	0	0	0	0
L3MBTL4	0	1	1	0	0	0	0
LCORL	0	1	1	0	0	0	0
LGALS8	0	1	0	0	0	0	1
LGI1	0	1	0	0	0	0	0
LGI2	0	1	0	0	0	0	0
LGR4	0	1	0	0	0	0	0
LHX6	0	1	1	0	0	0	0
LHX9	0	1	0	0	0	0	0
LINGO2	0	1	0	0	0	0	0
LIPG	0	1	1	0	0	0	0
LMO4	0	1	0	0	0	0	0
LNPEP	0	1	0	0	0	0	0
LNX1	0	1	0	0	0	0	0
LPL	0	1	0	1	0	0	0
LRFN5	0	1	0	0	0	0	0
LRIG3	0	1	0	0	0	0	0
LRRC1	0	1	0	0	0	0	0
LRRC4C	0	1	0	0	0	0	0
LRRC8B	0	1	0	0	0	0	0
LRRTM1	0	1	0	0	0	0	0
LRRTM3	0	1	0	0	0	0	0
MAGI2	0	1	0	0	0	0	0
MAMLD1	0	1	0	0	0	0	1
MAN1A1	0	1	0	0	0	0	0
MAPK4	0	1	0	1	0	0	0
2001-03-01	0	1	0	0	0	0	0
2003-03-01	0	1	1	0	0	0	0
MASTL	0	1	0	0	0	0	0
MAT2A	0	1	0	0	0	0	0
MCC	0	1	0	0	0	0	0
MCF2L2	0	1	1	0	0	0	0
MCM10	0	1	0	0	0	0	0
MCM2	0	1	0	0	0	0	0
MCM5	0	1	0	0	0	0	0
MCM8	0	1	0	0	0	0	0
MCTP1	0	1	1	0	0	0	0
MDGA1	0	1	0	0	0	0	0
MDM1	0	1	0	0	0	0	0
MEGF11	0	1	0	0	0	0	0
MEIS1	0	1	0	0	0	0	0
MELK	0	1	0	0	0	0	0
MET	0	1	0	0	0	0	0
METAP2	0	1	1	0	0	0	0
MFAP2	0	1	0	0	0	0	0
MFAP3L	0	1	0	0	0	0	0
MFN1	0	1	0	0	0	0	0
MGAT4A	0	1	0	0	0	0	0
MID1IP1	0	1	0	0	0	1	0
MMP24	0	1	0	1	0	0	0
MNS1	0	1	0	0	0	0	0
MORC4	0	1	0	0	0	0	0
MPDZ	0	1	0	0	0	0	0
MPP6	0	1	0	0	0	0	0
MYBL2	0	1	0	0	0	0	0
MYD88	0	1	0	0	0	0	0
MYLIP	0	1	0	0	0	0	0
MYO1E	0	1	0	0	0	0	0
MYO5B	0	1	1	0	0	0	0
MYRIP	0	1	0	0	0	1	0
MYT1	0	1	0	0	0	0	0
NCALD	0	1	0	0	0	0	0
NCAPG	0	1	0	0	0	0	0
NCKAP1L	0	1	0	0	0	0	0
NDE1	0	1	0	0	0	0	0
NDP	0	1	0	0	0	0	0
NEBL	0	1	0	0	0	0	0
NEDD1	0	1	0	0	0	0	0
NEFL	0	1	0	0	0	0	0
NEFM	0	1	1	0	0	0	1
NEIL3	0	1	0	0	0	0	0
NEK2	0	1	0	0	0	0	0
NEK6	0	1	0	0	0	0	0
NETO1	0	1	0	0	0	0	0
NEUROD1	0	1	0	0	0	0	0
NFIA	0	1	1	1	0	0	0
NFYA	0	1	1	0	0	0	0
NHLH1	0	1	0	0	0	0	0
NMNAT3	0	1	0	0	0	0	0
NOS1AP	0	1	0	0	0	0	1
NPNT	0	1	0	0	1	0	0
NPR3	0	1	0	0	0	0	0
NPY	0	1	0	0	0	0	0
NPY1R	0	1	1	1	0	0	0
NPY5R	0	1	0	0	0	0	0
NR3C2	0	1	0	0	0	0	0
NR4A2	0	1	1	0	0	0	0
NR4A3	0	1	0	0	0	0	0
NRCAM	0	1	0	0	0	0	0
NRGN	0	1	1	0	0	0	0
NRN1	0	1	0	1	0	0	0
NRP1	0	1	0	0	0	0	0
NT5DC3	0	1	0	0	0	0	0
NTN4	0	1	1	0	0	0	0
NTNG2	0	1	0	0	0	0	0
NTRK2	0	1	0	0	0	0	0
NXPH1	0	1	0	0	0	0	0
OAT	0	1	0	0	0	0	0
OIP5	0	1	0	0	0	0	0
OPRK1	0	1	0	0	0	0	0
OSBPL10	0	1	0	0	0	0	0
OSBPL1A	0	1	0	0	0	0	0
P2RY12	0	1	0	0	0	0	0
PAPPA2	0	1	1	0	0	0	0
PARP8	0	1	0	0	0	0	0
PCDH17	0	1	0	0	0	0	0
PCDH7	0	1	0	0	0	0	0
PCK2	0	1	0	0	0	0	0
PCNA	0	1	0	0	0	0	0
PDCL	0	1	0	0	0	0	0
PDE1A	0	1	0	0	0	0	0
PDE4DIP	0	1	0	0	0	0	0
PDGFC	0	1	0	0	0	1	1
PDGFRA	0	1	0	1	0	0	0
PDZRN3	0	1	0	0	0	0	0
PEG3	0	1	0	0	0	0	0
PELI2	0	1	1	0	0	0	0
PERP	0	1	0	0	0	0	0
PEX3	0	1	0	0	0	0	0
PEX5L	0	1	0	0	0	0	0
PGAP2	0	1	1	0	0	0	0
PGAP3	0	1	0	1	0	0	0
PID1	0	1	1	0	0	0	0
PIK3R1	0	1	0	0	0	0	0
PITPNM2	0	1	0	1	0	0	0
PITPNM3	0	1	0	1	0	0	0
PKNOX2	0	1	0	0	0	0	0
PKP4	0	1	0	0	0	0	0
PLAG1	0	1	0	0	0	0	0
PLCB4	0	1	0	0	0	0	0
PLCL2	0	1	0	1	0	0	0
PLEKHA1	0	1	0	0	0	0	0
PLS3	0	1	0	0	0	0	0
PLXDC2	0	1	1	0	0	0	1
PLXNA4	0	1	0	0	0	0	0
POLE2	0	1	0	0	0	0	0
PPAT	0	1	0	0	0	0	0
PPM1D	0	1	1	0	1	0	0
PPM1J	0	1	0	0	0	0	0
PPP1R1B	0	1	0	1	0	0	0
PPP2R2C	0	1	0	0	0	0	0
PRCP	0	1	0	0	0	0	0
PREX1	0	1	0	1	0	0	0
PRICKLE1	0	1	0	1	0	0	0
PRKAB2	0	1	0	0	0	0	0
PRKCA	0	1	0	1	0	0	0
PRKCB	0	1	0	0	0	0	0
PROM1	0	1	0	1	0	0	0
PROX1	0	1	0	0	0	0	0
PRSS12	0	1	1	0	0	0	0
PTBP1	0	1	0	0	0	0	0
PTCHD1	0	1	0	0	0	0	0
PTK2B	0	1	0	0	0	0	1
PTPN13	0	1	0	1	0	0	0
PTPRD	0	1	0	0	0	0	0
PTPRE	0	1	0	0	0	0	0
PTPRK	0	1	0	0	0	0	0
PTPRR	0	1	1	0	0	0	0
PTPRT	0	1	0	0	0	0	1
PTPRU	0	1	0	0	0	0	0
RAB27B	0	1	0	0	0	0	0
RAD51AP1	0	1	0	0	0	0	0
RAI14	0	1	1	0	0	0	0
RAPGEFL1	0	1	0	0	0	0	0
RASGEF1C	0	1	0	0	0	0	0
RASGRP1	0	1	0	0	0	0	0
RASL10A	0	1	0	0	0	0	1
RBPJ	0	1	1	0	0	0	0
RCAN1	0	1	1	0	0	0	0
RELN	0	1	0	0	0	0	0
REST	0	1	0	0	0	0	0
RGL1	0	1	1	1	0	0	0
RGS6	0	1	1	0	0	0	0
RHOBTB1	0	1	0	0	0	0	0
RIMBP2	0	1	0	0	0	0	0
RIMS1	0	1	0	0	0	0	0
RIMS2	0	1	1	0	0	0	0
RIMS4	0	1	0	0	0	0	0
RIT2	0	1	0	0	0	0	0
RNF122	0	1	1	0	0	0	0
RNF152	0	1	0	1	0	0	0
RORA	0	1	0	0	0	0	0
RORB	0	1	0	0	0	0	0
RPH3A	0	1	0	1	0	0	0
RPP25	0	1	0	0	0	0	0
RPRM	0	1	1	0	0	0	0
RRM2	0	1	0	0	0	0	0
RYR2	0	1	0	0	0	0	0
SAMD4A	0	1	0	0	0	0	0
SARS2	0	1	0	0	0	0	0
SASH1	0	1	0	1	0	0	0
SCG2	0	1	1	0	0	0	0
SCN2A	0	1	0	0	0	0	0
SCN3A	0	1	0	1	0	0	0
SCN9A	0	1	0	1	0	0	0
SDC3	0	1	0	0	1	0	0
SDK1	0	1	1	0	0	0	0
SEC24D	0	1	1	0	0	0	0
SEMA6D	0	1	0	0	0	0	0
SEMA7A	0	1	0	0	0	0	0
2006-09-01	0	1	0	0	0	0	1
SERINC2	0	1	0	0	0	0	0
SERPINE2	0	1	0	1	0	0	1
SERTAD2	0	1	0	0	0	0	0
SESN1	0	1	0	0	0	0	0
SESN3	0	1	0	0	0	0	0
SEZ6L	0	1	0	0	0	0	0
SFRP1	0	1	1	0	0	0	0
SH3BP4	0	1	0	0	0	0	0
SH3GL3	0	1	0	0	0	0	0
SHMT2	0	1	1	0	0	0	0
SIAE	0	1	0	1	0	0	0
SIPA1L1	0	1	0	1	0	0	0
SKA1	0	1	0	0	0	0	0
SKA3	0	1	0	0	0	0	0
SLC16A9	0	1	0	0	0	0	0
SLC24A2	0	1	0	1	0	0	0
SLC24A3	0	1	0	0	0	0	0
SLC26A7	0	1	0	0	0	0	0
SLC2A13	0	1	0	0	0	0	0
SLC41A2	0	1	0	0	0	0	0
SLC44A5	0	1	1	1	0	0	0
SLC6A1	0	1	0	1	0	0	0
SLC8A1	0	1	0	0	0	0	0
SLIT2	0	1	0	0	0	0	0
SLITRK5	0	1	0	0	0	0	0
SMPDL3A	0	1	0	0	0	0	0
SMYD2	0	1	0	0	0	0	0
SNAI2	0	1	0	1	0	0	0
SNAPC2	0	1	0	0	0	0	0
SNTG1	0	1	0	0	0	0	0
SOSTDC1	0	1	0	0	0	0	0
SOX5	0	1	1	0	0	0	0
SPARCL1	0	1	1	0	0	0	0
SPATS2L	0	1	0	0	0	0	0
SPON1	0	1	0	0	0	0	0
SPRY2	0	1	0	1	0	0	0
SRXN1	0	1	0	0	0	0	0
SSTR1	0	1	0	0	0	0	1
SSTR2	0	1	0	0	0	0	0
SSX2IP	0	1	0	0	0	0	0
ST18	0	1	0	0	0	0	0
ST3GAL6	0	1	0	0	0	0	0
ST6GALNAC3	0	1	0	0	0	0	0
ST8SIA1	0	1	0	0	0	0	0
ST8SIA5	0	1	0	1	0	0	0
STC1	0	1	1	0	0	0	0
STK17A	0	1	0	0	0	0	1
STK32B	0	1	1	0	0	0	0
STX16	0	1	0	0	0	0	0
STXBP5	0	1	0	0	0	0	0
SULF1	0	1	1	0	0	0	0
SV2B	0	1	0	0	0	0	0
SYN3	0	1	0	0	0	0	1
SYNE1	0	1	0	0	0	0	0
SYNE2	0	1	1	0	0	0	0
SYNGR3	0	1	0	0	0	0	0
SYNPR	0	1	0	0	0	0	0
TACC3	0	1	0	0	0	0	0
TACR1	0	1	0	0	0	0	0
TAF5	0	1	1	0	0	0	0
TANK	0	1	0	0	0	0	0
TBC1D1	0	1	0	0	0	0	0
TBC1D4	0	1	0	0	0	0	0
TBR1	0	1	1	0	0	0	0
TCF7L1	0	1	0	0	0	0	0
TDRD7	0	1	0	0	0	0	0
TGFB2	0	1	0	0	0	0	0
TGFB3	0	1	0	1	0	0	0
THBS1	0	1	0	0	0	1	0
THOC6	0	1	0	0	0	0	0
THRB	0	1	0	0	0	0	0
TIAM1	0	1	1	0	0	0	0
TIFA	0	1	0	0	0	0	0
TIMP4	0	1	0	1	0	0	0
TMEFF2	0	1	0	0	0	0	0
TMEM159	0	1	0	0	0	0	0
TMEM200A	0	1	0	0	0	0	0
TMEM62	0	1	0	0	0	0	0
TMEM97	0	1	1	0	0	0	0
TMOD1	0	1	0	0	0	0	0
TMPO	0	1	0	0	0	0	0
TNC	0	1	0	0	0	0	0
TNFRSF25	0	1	0	0	0	0	0
TOP2A	0	1	1	0	0	0	0
TRHDE	0	1	1	0	0	0	0
TRPC4	0	1	0	0	0	0	0
TRPC5	0	1	1	0	0	0	0
TTC23L	0	1	0	0	0	0	0
TYMS	0	1	0	0	0	0	0
UACA	0	1	0	1	0	0	0
UCP2	0	1	0	0	0	0	0
UGGT2	0	1	0	0	0	0	0
UHRF1	0	1	0	0	0	0	0
UNC13B	0	1	1	0	0	0	0
UNC5C	0	1	0	0	0	0	0
UPF3B	0	1	0	0	0	0	0
USP46	0	1	0	1	0	0	0
UST	0	1	0	0	0	0	0
VPS13B	0	1	0	0	0	0	0
VRK1	0	1	1	0	0	0	0
VSTM2L	0	1	1	0	0	0	0
WASF3	0	1	0	1	0	0	0
WDHD1	0	1	0	0	0	0	0
WEE1	0	1	0	0	0	0	0
WNT7B	0	1	1	0	0	0	0
WWC1	0	1	0	0	0	0	0
ZBTB34	0	1	0	1	0	0	0
ZDHHC14	0	1	0	0	0	0	0
ZEB1	0	1	1	1	0	0	0
ZFPM2	0	1	1	0	0	0	0
ZNF143	0	1	0	0	0	0	0
ZNF217	0	1	0	0	0	0	0
ZNF804A	0	1	0	0	0	0	0
ZNF827	0	1	0	0	0	0	0
ZSCAN16	0	1	1	0	0	0	0
A2M	0	0	1	0	0	0	0
ABCA9	0	0	1	0	0	0	0
ABCB7	0	0	1	0	0	0	0
ABHD6	0	0	1	1	0	0	0
ABL1	0	0	1	0	0	0	0
ACACA	0	0	1	0	0	0	0
ACAT1	0	0	1	0	0	0	0
ACBD3	0	0	1	0	0	0	0
ACER3	0	0	1	1	0	0	0
ACLY	0	0	1	0	0	0	0
ACVR1	0	0	1	0	0	0	0
ACVR2A	0	0	1	0	0	0	0
ADAMTS7	0	0	1	0	0	0	0
ADD3	0	0	1	0	0	0	0
ADIPOR2	0	0	1	0	0	0	0
ADM	0	0	1	1	0	0	0
ADNP2	0	0	1	0	0	0	0
ADORA1	0	0	1	1	0	0	0
ADPRHL2	0	0	1	0	0	0	0
ADRA2A	0	0	1	0	0	0	0
AFAP1L2	0	0	1	0	0	0	0
AFF2	0	0	1	0	0	0	0
AGBL4	0	0	1	0	0	0	0
AGK	0	0	1	0	0	0	0
AGPAT1	0	0	1	1	0	0	0
AGT	0	0	1	0	0	0	0
AHI1	0	0	1	0	0	0	0
AIMP1	0	0	1	0	0	0	0
AK2	0	0	1	0	0	0	1
AKAP1	0	0	1	0	0	0	1
AKT1	0	0	1	0	0	0	0
AKTIP	0	0	1	0	0	0	0
ALDH18A1	0	0	1	0	0	0	0
ALDH1A1	0	0	1	1	0	1	1
ALDH3A2	0	0	1	0	0	0	0
ALDOC	0	0	1	1	0	0	0
ALG8	0	0	1	0	0	0	0
ALKBH1	0	0	1	0	0	0	0
ALOX5	0	0	1	0	0	0	0
ANGPT2	0	0	1	1	0	0	0
ANK1	0	0	1	0	0	0	1
ANKFY1	0	0	1	0	0	0	0
ANKRD44	0	0	1	0	0	0	0
ANKS1A	0	0	1	0	0	0	0
ANO2	0	0	1	0	0	0	0
ANP32A	0	0	1	0	0	0	0
ANXA3	0	0	1	0	0	1	0
AP1G1	0	0	1	0	0	0	0
AP2M1	0	0	1	1	0	0	0
AP3M1	0	0	1	0	0	0	0
AP3S1	0	0	1	0	0	0	0
APBB3	0	0	1	1	0	0	1
APEX1	0	0	1	1	0	0	0
API5	0	0	1	0	0	0	0
APLP1	0	0	1	1	0	0	0
APOE	0	0	1	0	0	0	0
APPBP2	0	0	1	0	0	0	0
AQP5	0	0	1	0	0	0	0
ARCN1	0	0	1	0	0	0	1
ARF4	0	0	1	0	0	0	0
ARF6	0	0	1	0	0	0	0
ARFGAP3	0	0	1	0	0	0	0
ARFRP1	0	0	1	0	0	0	0
ARHGAP1	0	0	1	1	0	0	0
ARHGAP10	0	0	1	1	0	0	1
ARHGAP29	0	0	1	0	0	0	0
ARHGEF11	0	0	1	1	0	0	0
ARL13B	0	0	1	0	0	0	0
ARL5B	0	0	1	0	0	0	0
ARSB	0	0	1	0	0	0	0
AS3MT	0	0	1	0	0	0	0
ASAH1	0	0	1	1	0	0	0
ASAP2	0	0	1	1	0	0	0
ASB6	0	0	1	0	0	0	0
ASB7	0	0	1	0	0	0	0
ASB8	0	0	1	0	0	0	1
ASCC2	0	0	1	0	0	0	0
ASF1A	0	0	1	0	0	0	0
ATP6V1B2	0	0	1	1	0	0	1
ATP7A	0	0	1	0	0	0	0
ATP8B1	0	0	1	0	0	0	0
ATP8B4	0	0	1	0	0	0	0
AUTS2	0	0	1	0	0	0	0
AVL9	0	0	1	0	0	0	0
AZI2	0	0	1	0	0	0	0
B2M	0	0	1	0	0	0	0
B3GNT5	0	0	1	0	0	0	0
B4GALT3	0	0	1	0	0	0	0
BACH2	0	0	1	0	0	0	0
BAZ1B	0	0	1	0	0	0	0
BAZ2A	0	0	1	0	0	0	0
BCHE	0	0	1	0	0	0	1
BCL6B	0	0	1	0	0	0	0
BCL7C	0	0	1	0	0	0	0
BCL9	0	0	1	0	0	0	0
BCS1L	0	0	1	0	0	0	0
BHLHE40	0	0	1	0	0	0	1
BLOC1S2	0	0	1	0	0	0	1
BLZF1	0	0	1	0	0	0	0
BMPR2	0	0	1	0	0	0	0
BNIP3L	0	0	1	0	0	0	0
BPHL	0	0	1	0	0	0	0
BRD8	0	0	1	0	0	0	0
BRPF1	0	0	1	0	0	0	0
BSG	0	0	1	0	0	0	0
BTBD7	0	0	1	0	0	0	0
BTG2	0	0	1	0	0	0	0
BTG3	0	0	1	0	0	0	0
BTN3A3	0	0	1	0	0	0	0
BZW1	0	0	1	0	0	0	0
BZW2	0	0	1	0	0	0	0
C1QTNF1	0	0	1	0	0	0	0
C1S	0	0	1	0	0	0	0
C2CD3	0	0	1	0	0	0	1
C5AR1	0	0	1	0	0	0	0
C8orf34	0	0	1	0	0	0	1
CA2	0	0	1	0	0	0	0
CACNA1D	0	0	1	0	0	0	0
CACNB1	0	0	1	1	0	0	0
CACNB3	0	0	1	0	0	0	0
CADPS2	0	0	1	0	0	0	0
CALCOCO1	0	0	1	0	0	0	0
CALCRL	0	0	1	0	0	0	0
CANT1	0	0	1	0	0	0	0
CAPRIN1	0	0	1	0	0	0	0
CARHSP1	0	0	1	0	0	0	0
CASD1	0	0	1	0	0	0	0
CAV1	0	0	1	0	0	0	0
CBL	0	0	1	0	0	0	0
CBLL1	0	0	1	1	0	0	0
CBLN4	0	0	1	0	0	0	0
CBX5	0	0	1	1	0	0	1
CCDC138	0	0	1	1	0	0	0
CCDC142	0	0	1	0	0	0	0
CCDC50	0	0	1	0	0	0	0
CCDC80	0	0	1	0	0	0	1
CCDC97	0	0	1	1	0	0	1
CCL2	0	0	1	0	0	0	0
CCNG1	0	0	1	0	0	0	0
CCNH	0	0	1	1	0	0	0
CCNO	0	0	1	0	0	0	0
CCPG1	0	0	1	0	0	0	0
CCS	0	0	1	0	0	0	0
CCT7	0	0	1	0	0	0	0
CD2BP2	0	0	1	0	0	0	0
CD44	0	0	1	0	0	0	0
CD82	0	0	1	0	0	0	0
CD9	0	0	1	0	0	0	0
CDC123	0	0	1	0	0	0	0
CDC42EP3	0	0	1	0	0	0	0
CDC42SE2	0	0	1	0	0	0	0
CDC5L	0	0	1	0	0	0	0
CDH5	0	0	1	0	0	0	0
CDH7	0	0	1	0	0	0	0
CDH9	0	0	1	0	0	0	0
CDK4	0	0	1	0	0	0	0
CDK5	0	0	1	0	0	0	0
CDKAL1	0	0	1	0	0	0	0
CDKN2AIP	0	0	1	0	0	0	0
CDKN2D	0	0	1	0	0	0	0
CDYL2	0	0	1	0	0	0	0
CEND1	0	0	1	0	0	0	0
CEP170	0	0	1	0	0	1	1
CEP350	0	0	1	0	0	0	0
CEP97	0	0	1	0	0	0	0
CGGBP1	0	0	1	0	0	0	0
CGNL1	0	0	1	0	0	0	0
CHERP	0	0	1	0	0	0	0
CHGA	0	0	1	0	0	0	0
CHGB	0	0	1	0	0	0	0
CHMP2A	0	0	1	1	0	0	0
CHN1	0	0	1	1	0	0	0
CHRD	0	0	1	0	0	0	0
CHRDL1	0	0	1	1	0	0	1
CHRNA7	0	0	1	0	0	0	0
CHST10	0	0	1	0	0	0	0
CHST9	0	0	1	0	0	0	0
CINP	0	0	1	1	0	0	1
CIT	0	0	1	0	0	0	0
CIZ1	0	0	1	0	0	0	0
CKAP5	0	0	1	0	0	0	0
CKMT2	0	0	1	0	0	0	0
CLASP1	0	0	1	0	0	0	0
CLCN6	0	0	1	1	0	0	1
CLDN10	0	0	1	0	0	0	0
CLDN12	0	0	1	1	0	0	0
CLDND1	0	0	1	1	0	0	0
CLIC2	0	0	1	0	0	0	0
CLIC5	0	0	1	0	0	0	0
CLN6	0	0	1	1	0	0	1
CLPP	0	0	1	1	0	0	0
CNOT1	0	0	1	0	0	0	0
CNOT2	0	0	1	0	0	0	0
CNOT6	0	0	1	0	0	0	0
CNOT7	0	0	1	0	0	0	0
CNOT8	0	0	1	0	0	0	0
CNR1	0	0	1	0	0	0	0
CNTN2	0	0	1	0	0	0	0
CNTN5	0	0	1	0	0	0	0
CNTNAP1	0	0	1	1	0	0	0
COBLL1	0	0	1	0	0	0	0
COG4	0	0	1	0	0	0	0
COL15A1	0	0	1	0	0	0	0
COL1A1	0	0	1	0	0	0	0
COL4A1	0	0	1	0	0	0	0
COL6A3	0	0	1	0	0	0	0
COPA	0	0	1	0	0	0	0
COPZ1	0	0	1	1	0	0	0
CORO2B	0	0	1	1	0	0	0
CPLX1	0	0	1	0	0	0	0
CPSF7	0	0	1	0	0	0	0
CPT1A	0	0	1	0	0	0	0
CREB1	0	0	1	0	0	0	0
CREG1	0	0	1	0	0	0	0
CREG2	0	0	1	1	0	0	0
CRTAP	0	0	1	1	0	0	0
CRTC3	0	0	1	0	0	0	0
CSE1L	0	0	1	0	0	0	0
CSNK1A1	0	0	1	0	0	0	0
CSNK2A2	0	0	1	0	0	0	0
CSRNP2	0	0	1	0	0	0	0
CSRP1	0	0	1	1	0	0	0
CSRP2	0	0	1	0	0	0	0
CST3	0	0	1	0	0	0	0
CSTF1	0	0	1	0	0	0	0
CSTF2	0	0	1	0	0	0	0
CSTF3	0	0	1	0	0	0	0
CTCF	0	0	1	0	0	0	0
CTDSPL2	0	0	1	0	0	0	0
CTGF	0	0	1	0	0	0	0
CTTNBP2	0	0	1	0	0	0	0
CTTNBP2NL	0	0	1	0	0	0	0
CUEDC2	0	0	1	1	0	0	0
CUL1	0	0	1	0	0	0	0
CXCR4	0	0	1	0	0	0	0
CYB5B	0	0	1	1	0	0	0
CYHR1	0	0	1	0	0	0	0
CYLD	0	0	1	0	0	0	0
CYR61	0	0	1	1	0	0	0
DACT1	0	0	1	1	0	0	0
DBN1	0	0	1	0	0	0	0
DCAF10	0	0	1	0	0	0	0
DCAF12	0	0	1	0	0	0	0
DCAF16	0	0	1	0	0	0	1
DCAF5	0	0	1	0	0	0	0
DCHS1	0	0	1	0	0	0	0
DCK	0	0	1	0	0	0	0
DCLRE1B	0	0	1	0	0	0	0
DCP1A	0	0	1	0	0	0	1
DCP1B	0	0	1	0	0	0	1
DCTN5	0	0	1	1	0	0	0
DCTPP1	0	0	1	0	0	0	0
DCX	0	0	1	1	0	1	0
DDAH2	0	0	1	0	0	0	0
DDX1	0	0	1	0	0	0	0
DDX21	0	0	1	0	0	0	0
DDX23	0	0	1	0	0	0	0
DDX24	0	0	1	0	0	0	1
DDX46	0	0	1	0	0	0	0
DDX47	0	0	1	0	0	0	0
DDX52	0	0	1	0	0	0	0
DDX56	0	0	1	0	0	0	0
DEDD	0	0	1	0	0	0	0
DFFA	0	0	1	1	0	0	0
DGUOK	0	0	1	0	0	0	0
DHCR24	0	0	1	1	0	0	0
DHDDS	0	0	1	1	0	0	0
DHPS	0	0	1	0	0	0	0
DHRS1	0	0	1	0	0	0	1
DHRS3	0	0	1	0	0	0	0
DHX15	0	0	1	0	0	0	0
DHX35	0	0	1	0	0	0	0
DHX9	0	0	1	0	0	0	0
DIAPH1	0	0	1	0	0	0	0
DICER1	0	0	1	0	0	0	0
DIP2B	0	0	1	0	0	0	0
DIS3L	0	0	1	0	0	0	0
DKK1	0	0	1	0	0	0	0
DLST	0	0	1	1	0	0	0
DNAH7	0	0	1	0	0	0	0
DNAJB2	0	0	1	0	0	0	0
DNAJC10	0	0	1	0	0	0	0
DNAJC13	0	0	1	0	0	0	0
DNAJC15	0	0	1	1	0	0	0
DNMT1	0	0	1	0	0	0	0
DNTTIP1	0	0	1	1	0	0	0
DOCK6	0	0	1	0	0	0	0
DOPEY2	0	0	1	0	0	0	0
DPM1	0	0	1	0	0	0	0
DPP3	0	0	1	0	0	0	0
DPYSL3	0	0	1	0	0	1	0
DSC2	0	0	1	1	0	0	0
DSCAM	0	0	1	0	0	0	0
DSEL	0	0	1	0	0	0	0
DUSP11	0	0	1	0	0	0	1
DYNLT3	0	0	1	0	0	0	0
DYRK2	0	0	1	0	0	0	0
DYRK3	0	0	1	0	0	1	0
E2F5	0	0	1	0	0	0	0
EAF2	0	0	1	0	0	0	0
ECHDC1	0	0	1	0	0	0	0
ECM1	0	0	1	0	0	0	0
EDC4	0	0	1	0	0	0	0
EDEM3	0	0	1	0	0	0	0
EDN3	0	0	1	0	0	0	0
EFNB2	0	0	1	0	0	0	0
EFS	0	0	1	0	0	0	0
EFTUD2	0	0	1	0	0	0	0
EGFL7	0	0	1	0	0	0	0
EGR1	0	0	1	0	0	0	0
EIF2A	0	0	1	0	0	0	0
EIF2S1	0	0	1	0	0	1	0
EIF3A	0	0	1	0	0	0	0
EIF3M	0	0	1	0	0	0	0
EIF4A1	0	0	1	1	0	0	0
EIF4E2	0	0	1	0	0	0	0
ELAVL1	0	0	1	0	0	0	0
ELMO2	0	0	1	0	0	0	0
ELOVL6	0	0	1	0	0	0	0
EML1	0	0	1	1	0	0	0
EMP2	0	0	1	0	0	0	0
EPAS1	0	0	1	0	0	0	0
EPB41L4A	0	0	1	0	0	0	0
EPHA5	0	0	1	0	0	0	0
EPHB2	0	0	1	0	0	0	0
EPM2AIP1	0	0	1	0	0	0	0
ERCC4	0	0	1	0	0	0	0
ERCC8	0	0	1	0	0	0	0
ERGIC1	0	0	1	1	0	0	0
ERH	0	0	1	0	0	0	0
ESAM	0	0	1	0	0	0	0
ETS2	0	0	1	0	0	0	1
EVL	0	0	1	0	0	0	0
EXD2	0	0	1	0	0	0	0
EXOC7	0	0	1	1	0	0	0
EXOSC2	0	0	1	0	0	0	0
EXOSC5	0	0	1	0	0	0	0
EXOSC9	0	0	1	0	0	0	0
EXPH5	0	0	1	0	1	0	0
EZH2	0	0	1	0	0	0	0
F2R	0	0	1	0	1	0	0
FAH	0	0	1	0	0	0	0
FAM110B	0	0	1	0	0	0	0
FAM118B	0	0	1	1	0	0	0
FAM13A	0	0	1	0	0	0	0
FAM174A	0	0	1	0	0	0	0
FAM189A2	0	0	1	0	0	0	0
FAM49A	0	0	1	0	0	0	0
FAM8A1	0	0	1	0	0	0	0
FAM98A	0	0	1	1	0	0	0
FANCE	0	0	1	0	0	0	0
FARSB	0	0	1	0	0	0	0
FAT4	0	0	1	1	0	0	0
FBL	0	0	1	0	0	0	0
FBLN5	0	0	1	0	0	0	0
FBXL5	0	0	1	1	0	0	0
FBXO21	0	0	1	0	0	0	0
FBXO25	0	0	1	0	0	0	0
FBXO3	0	0	1	0	0	0	0
FBXO7	0	0	1	1	0	0	0
FBXW8	0	0	1	0	0	0	0
FCHSD2	0	0	1	0	0	0	0
FDFT1	0	0	1	1	0	0	0
FEM1B	0	0	1	0	0	0	0
FGD6	0	0	1	1	0	0	0
FHDC1	0	0	1	0	0	0	0
FILIP1	0	0	1	0	0	0	0
FKBP4	0	0	1	0	0	0	0
FLRT1	0	0	1	1	0	0	0
FLT1	0	0	1	0	0	0	0
FLVCR1	0	0	1	0	0	0	0
FLYWCH1	0	0	1	1	0	0	1
FN1	0	0	1	0	0	0	0
FOXJ3	0	0	1	0	0	0	0
FOXN3	0	0	1	0	0	0	0
FOXO1	0	0	1	0	0	0	0
FRAS1	0	0	1	0	0	0	0
FRAT1	0	0	1	1	0	0	0
FRMD3	0	0	1	0	0	0	0
FRMD5	0	0	1	0	0	0	1
FRYL	0	0	1	0	0	0	0
FSCN1	0	0	1	0	0	0	0
FUBP1	0	0	1	0	0	0	0
FXR2	0	0	1	1	0	0	1
G2E3	0	0	1	0	0	0	0
G6PD	0	0	1	0	0	0	0
GABARAP	0	0	1	0	0	0	0
GABPA	0	0	1	0	0	0	0
GABPB1	0	0	1	0	0	0	0
GADD45A	0	0	1	0	0	0	0
GADD45B	0	0	1	0	0	0	0
GALC	0	0	1	1	0	0	0
GALNT1	0	0	1	0	0	0	0
GANAB	0	0	1	0	0	0	0
GAS2	0	0	1	0	0	0	0
GAS2L3	0	0	1	0	0	0	0
GDF10	0	0	1	0	0	0	0
GDI1	0	0	1	1	0	0	1
GEMIN5	0	0	1	0	0	0	0
GFAP	0	0	1	0	0	0	0
GGA3	0	0	1	0	0	0	0
GIPC1	0	0	1	0	0	0	0
GJA1	0	0	1	0	0	0	0
GJC1	0	0	1	1	0	0	0
GLA	0	0	1	0	0	0	0
GLRA3	0	0	1	0	0	0	0
GLYR1	0	0	1	1	0	0	0
GMPS	0	0	1	0	0	0	0
GNA12	0	0	1	0	0	0	0
GNAI3	0	0	1	0	0	0	0
GNAQ	0	0	1	0	0	0	0
GNE	0	0	1	0	0	0	0
GNG11	0	0	1	0	0	0	0
GNPAT	0	0	1	0	0	0	0
GOLGA5	0	0	1	0	0	0	0
GOLGA7	0	0	1	1	0	0	0
GORASP2	0	0	1	0	0	0	0
GOSR1	0	0	1	0	0	0	0
GPAM	0	0	1	0	0	0	1
GPR160	0	0	1	0	0	0	0
GPR161	0	0	1	0	0	0	0
GPR173	0	0	1	0	0	0	0
GPR19	0	0	1	0	0	0	0
GPR22	0	0	1	0	0	0	0
GPR37L1	0	0	1	1	0	0	0
GPR63	0	0	1	0	0	0	1
GPRIN3	0	0	1	0	0	0	0
GRHL1	0	0	1	0	0	0	0
GSK3A	0	0	1	0	0	0	0
GSK3B	0	0	1	0	0	0	0
GTDC1	0	0	1	0	0	0	0
GTF2H5	0	0	1	0	0	0	0
GTF3C4	0	0	1	0	0	0	0
GTPBP2	0	0	1	0	0	0	0
HADHA	0	0	1	0	0	0	0
HAPLN1	0	0	1	1	0	0	1
HARS	0	0	1	0	0	0	1
HAUS2	0	0	1	0	0	0	0
HBB	0	0	1	0	0	0	0
HBS1L	0	0	1	0	0	0	0
HECTD3	0	0	1	0	0	0	0
HERC3	0	0	1	0	0	0	0
HEXB	0	0	1	0	0	0	0
HIC2	0	0	1	1	0	0	0
HIRA	0	0	1	0	0	0	0
HK1	0	0	1	0	0	0	0
HMBOX1	0	0	1	0	0	0	0
HMGCR	0	0	1	0	0	0	0
HMGN4	0	0	1	0	0	0	0
HMGXB4	0	0	1	0	0	0	0
HNRNPAB	0	0	1	0	0	0	0
HNRNPH3	0	0	1	0	0	0	0
HNRNPK	0	0	1	1	0	0	0
HOOK1	0	0	1	0	0	0	0
HOPX	0	0	1	0	0	0	0
HPGD	0	0	1	0	0	0	0
HPS3	0	0	1	0	0	0	1
HRAS	0	0	1	0	0	0	0
HS6ST2	0	0	1	0	0	0	0
HSDL1	0	0	1	0	0	0	0
HSF1	0	0	1	0	0	0	0
HSPA12B	0	0	1	0	0	0	1
HSPA13	0	0	1	0	0	0	0
HSPA4	0	0	1	0	0	0	0
HUWE1	0	0	1	0	0	0	0
ICAM1	0	0	1	0	0	0	0
ICAM2	0	0	1	0	0	0	0
ID1	0	0	1	0	0	0	0
IDH1	0	0	1	0	0	0	0
IDH3G	0	0	1	0	0	0	0
IFI27	0	0	1	0	0	0	1
IFIT1	0	0	1	0	0	0	0
IFIT2	0	0	1	0	0	0	0
IFT57	0	0	1	0	0	0	1
IGDCC3	0	0	1	0	0	0	0
IGF1R	0	0	1	0	0	0	0
IGF2BP2	0	0	1	0	0	0	0
IGFBP2	0	0	1	0	0	0	0
IKZF4	0	0	1	0	0	0	0
IL17RA	0	0	1	0	0	0	0
IL17RD	0	0	1	0	1	0	0
IL1RAPL1	0	0	1	0	0	0	0
IL6ST	0	0	1	0	0	0	0
IMP4	0	0	1	1	0	0	0
INA	0	0	1	0	0	0	1
INPP4B	0	0	1	0	0	0	0
INTS12	0	0	1	0	0	0	0
INTS4	0	0	1	0	0	0	0
INTS7	0	0	1	0	0	0	0
IPO13	0	0	1	1	0	0	0
IPO4	0	0	1	0	0	0	0
IPO7	0	0	1	0	0	0	0
IPO9	0	0	1	0	0	0	0
ISG15	0	0	1	0	0	0	0
ISLR2	0	0	1	0	0	1	0
ISYNA1	0	0	1	0	0	0	0
ITGA8	0	0	1	0	0	0	0
ITM2A	0	0	1	0	0	0	0
JRKL	0	0	1	0	0	0	0
JUNB	0	0	1	0	0	0	0
JUP	0	0	1	1	0	0	0
KBTBD4	0	0	1	0	0	0	0
KBTBD7	0	0	1	0	0	0	0
KCNJ3	0	0	1	1	0	0	0
KCNS2	0	0	1	0	0	0	0
KCTD12	0	0	1	0	0	0	0
KCTD2	0	0	1	0	0	0	0
KCTD20	0	0	1	0	0	0	0
KCTD4	0	0	1	0	0	0	0
KCTD7	0	0	1	0	0	0	0
KDELR2	0	0	1	0	0	0	0
KDM2B	0	0	1	0	0	0	0
KDM3B	0	0	1	0	0	0	0
KDM4C	0	0	1	1	0	0	0
KDM6A	0	0	1	0	0	0	0
KIF6	0	0	1	0	0	0	0
KLC2	0	0	1	1	0	0	1
KLF11	0	0	1	1	0	0	0
KLF12	0	0	1	0	0	0	0
KLF15	0	0	1	0	0	0	0
KLF4	0	0	1	0	0	0	1
KLF7	0	0	1	0	0	0	0
KLF8	0	0	1	0	0	0	0
KLHL1	0	0	1	1	0	0	0
KLHL14	0	0	1	0	0	0	1
KLHL20	0	0	1	0	0	0	0
KLHL32	0	0	1	0	0	0	0
KLHL9	0	0	1	0	0	0	0
KPNA1	0	0	1	0	0	0	0
KPNA4	0	0	1	0	0	0	0
KPNB1	0	0	1	0	0	0	0
LAMA4	0	0	1	0	0	0	0
LARP6	0	0	1	1	0	0	0
LBR	0	0	1	0	0	0	0
LCLAT1	0	0	1	0	0	0	0
LCP2	0	0	1	0	0	0	0
LGI3	0	0	1	1	0	0	1
LIG3	0	0	1	0	0	0	0
LIMS2	0	0	1	0	0	0	0
LMAN1	0	0	1	0	0	0	0
LMAN2L	0	0	1	0	0	0	0
LMCD1	0	0	1	0	0	0	0
LMLN	0	0	1	1	0	0	0
LMNB1	0	0	1	1	0	0	0
LMO3	0	0	1	0	0	0	0
LOXL3	0	0	1	0	0	0	0
LPAR6	0	0	1	0	0	0	0
LRP12	0	0	1	0	0	0	0
LRP8	0	0	1	0	0	0	0
LRRC39	0	0	1	0	0	0	0
LRRC42	0	0	1	0	0	0	0
LRRC6	0	0	1	0	0	0	0
LRRFIP1	0	0	1	0	0	0	0
LRRK1	0	0	1	0	0	0	0
LRRN1	0	0	1	1	0	0	0
LRRTM2	0	0	1	0	0	0	0
LSS	0	0	1	0	0	0	0
LXN	0	0	1	0	0	0	0
LY96	0	0	1	0	0	0	0
LZTS1	0	0	1	0	0	0	0
MAGED2	0	0	1	0	0	0	0
MAGEE2	0	0	1	0	0	0	0
MAOA	0	0	1	0	0	0	0
MAP3K5	0	0	1	0	0	0	0
MAP4K4	0	0	1	0	0	0	0
MAP7	0	0	1	0	0	0	0
2005-03-01	0	0	1	0	0	0	0
MAST2	0	0	1	0	0	0	0
MATN2	0	0	1	0	0	0	0
MBOAT1	0	0	1	0	0	0	0
MBTPS1	0	0	1	0	0	0	0
MCM7	0	0	1	0	0	0	0
ME1	0	0	1	1	0	0	0
MEA1	0	0	1	1	0	0	0
MECP2	0	0	1	1	0	0	1
MED1	0	0	1	0	0	0	0
MED12	0	0	1	0	0	0	0
MED13L	0	0	1	0	0	0	0
MED14	0	0	1	0	0	0	0
MED16	0	0	1	0	0	0	0
MED19	0	0	1	1	0	0	0
MED21	0	0	1	0	0	0	0
MED23	0	0	1	0	0	0	0
MED8	0	0	1	1	0	0	0
MEGF9	0	0	1	1	0	0	0
MEIS2	0	0	1	0	0	0	0
MEPE	0	0	1	1	1	0	0
METAP1	0	0	1	0	0	0	0
MEX3C	0	0	1	0	0	0	0
MFAP3	0	0	1	0	0	0	0
MFF	0	0	1	0	0	0	0
MFSD1	0	0	1	1	0	0	0
MGMT	0	0	1	0	0	0	0
MGST2	0	0	1	0	0	0	0
MICAL2	0	0	1	0	0	0	0
MID1	0	0	1	0	0	0	0
MIOS	0	0	1	0	0	0	0
MLC1	0	0	1	0	0	0	0
MLF2	0	0	1	1	0	0	0
MLH3	0	0	1	0	0	0	0
MLLT3	0	0	1	0	0	0	0
MLX	0	0	1	0	0	0	0
MOCS3	0	0	1	0	0	0	0
MORC2	0	0	1	0	0	0	0
MPPED2	0	0	1	0	0	0	0
MRFAP1L1	0	0	1	0	0	0	0
MRPL44	0	0	1	0	0	0	0
MRPL51	0	0	1	1	0	0	0
MRPL9	0	0	1	0	0	0	0
MRPS11	0	0	1	1	0	0	0
MRPS2	0	0	1	0	0	0	0
MSI1	0	0	1	0	0	0	0
MSL2	0	0	1	0	0	0	1
MSRB3	0	0	1	0	0	0	0
MTA2	0	0	1	0	0	0	0
MTFR1	0	0	1	0	0	0	0
MTMR2	0	0	1	0	0	0	1
MTRR	0	0	1	1	0	0	0
MXD1	0	0	1	0	0	0	0
MYH9	0	0	1	0	0	0	0
MYL6B	0	0	1	0	0	0	0
MYO6	0	0	1	0	0	0	0
N4BP2	0	0	1	1	1	0	0
N6AMT1	0	0	1	0	0	0	0
NAAA	0	0	1	0	0	0	0
NAALAD2	0	0	1	0	0	0	0
NAGK	0	0	1	0	0	0	0
NAMPT	0	0	1	0	0	0	0
NAPA	0	0	1	1	0	0	0
NARF	0	0	1	0	0	0	0
NARS	0	0	1	1	0	0	0
NARS2	0	0	1	0	0	0	0
NAT10	0	0	1	0	0	0	1
NAV1	0	0	1	0	0	0	0
NBR1	0	0	1	1	0	0	0
NCBP2	0	0	1	0	0	0	0
NCEH1	0	0	1	0	0	0	0
NCK2	0	0	1	0	0	0	1
NCKAP5	0	0	1	0	0	0	0
NCOA1	0	0	1	0	0	0	0
NCOA2	0	0	1	0	0	0	0
NCOA3	0	0	1	0	0	0	0
NCOA5	0	0	1	0	0	0	0
NCOA6	0	0	1	0	0	0	0
NCSTN	0	0	1	1	0	0	0
NDRG2	0	0	1	0	0	0	0
NDUFAF3	0	0	1	1	0	0	0
NECAB1	0	0	1	0	0	0	1
NECAP1	0	0	1	0	0	0	1
NEDD4L	0	0	1	0	0	0	0
NEK10	0	0	1	0	0	0	0
NEO1	0	0	1	0	0	0	0
NEUROD2	0	0	1	0	0	0	0
NFATC3	0	0	1	0	0	0	1
NFIB	0	0	1	0	0	0	0
NFIX	0	0	1	0	0	0	0
NFX1	0	0	1	0	0	0	0
NGDN	0	0	1	0	0	0	0
NHLRC2	0	0	1	0	0	0	0
NIPSNAP3B	0	0	1	0	0	0	1
NKIRAS1	0	0	1	0	0	0	0
NKIRAS2	0	0	1	1	0	1	0
NLGN1	0	0	1	0	0	1	0
NME6	0	0	1	0	0	0	0
NME7	0	0	1	1	0	0	0
NNT	0	0	1	1	0	0	0
NOC2L	0	0	1	1	0	0	0
NOL9	0	0	1	0	0	0	0
NONO	0	0	1	0	0	0	0
NOP2	0	0	1	0	0	0	0
NOS1	0	0	1	0	0	0	0
NOSTRIN	0	0	1	0	0	0	0
NOVA1	0	0	1	0	0	0	1
NPM2	0	0	1	0	0	0	0
NPR2	0	0	1	0	0	0	0
NR1D1	0	0	1	0	0	0	0
NR2F1	0	0	1	0	0	0	0
NR3C1	0	0	1	0	0	0	0
NR4A1	0	0	1	0	0	0	0
NRAS	0	0	1	1	0	0	0
NRBP1	0	0	1	1	0	0	1
NRG1	0	0	1	0	0	0	0
NSDHL	0	0	1	1	0	0	0
NSFL1C	0	0	1	0	0	0	0
NT5C2	0	0	1	0	0	0	0
NT5DC2	0	0	1	0	1	0	0
NTNG1	0	0	1	0	0	0	0
NUAK1	0	0	1	1	0	0	0
NUB1	0	0	1	0	0	0	1
NUDCD2	0	0	1	0	0	0	0
NUDT21	0	0	1	0	0	0	0
NUDT3	0	0	1	1	0	0	0
NUMA1	0	0	1	0	0	0	0
NUP153	0	0	1	0	0	0	0
NUP155	0	0	1	0	0	0	0
NUP214	0	0	1	0	0	0	0
NUP93	0	0	1	0	0	0	0
NUPR1	0	0	1	0	0	0	0
NXPH3	0	0	1	1	0	0	0
OAZ1	0	0	1	1	0	0	0
ODC1	0	0	1	0	0	0	0
OGDH	0	0	1	1	0	0	0
OGFRL1	0	0	1	0	0	0	0
OLFM2	0	0	1	1	0	0	1
OPN3	0	0	1	1	0	0	0
ORAI3	0	0	1	0	0	0	0
OSBPL11	0	0	1	0	0	0	0
OSGIN2	0	0	1	0	0	0	0
OSTF1	0	0	1	0	0	0	0
OXA1L	0	0	1	1	0	0	0
OXR1	0	0	1	0	0	0	0
OXSR1	0	0	1	1	0	0	0
P2RY1	0	0	1	0	0	0	1
PACRG	0	0	1	0	0	0	0
PACS1	0	0	1	0	0	0	0
PACSIN1	0	0	1	1	0	0	0
PAG1	0	0	1	1	0	0	0
PAK2	0	0	1	0	0	0	0
PAMR1	0	0	1	0	0	1	1
PANK3	0	0	1	0	0	0	0
PANX1	0	0	1	0	0	0	0
PAPD4	0	0	1	0	0	0	0
PAPOLA	0	0	1	0	0	0	0
PAQR3	0	0	1	0	0	0	0
PAQR9	0	0	1	0	0	0	0
PARVA	0	0	1	1	0	0	0
PATL1	0	0	1	0	0	0	1
PBRM1	0	0	1	1	0	0	0
PCDH15	0	0	1	0	0	0	0
PCDHB14	0	0	1	0	0	0	1
PCDHB4	0	0	1	0	0	0	0
PCF11	0	0	1	0	0	0	0
PCMTD2	0	0	1	0	0	0	0
PCOLCE2	0	0	1	0	0	0	0
PCYT1B	0	0	1	0	0	0	0
PDCD11	0	0	1	0	0	0	0
PDCD6IP	0	0	1	0	0	0	0
PDE10A	0	0	1	0	0	0	0
PDE7A	0	0	1	0	0	0	0
PDE7B	0	0	1	1	0	0	0
PDE8A	0	0	1	0	0	0	0
PDGFB	0	0	1	0	0	0	0
PDP1	0	0	1	1	0	0	0
PDPR	0	0	1	0	0	0	0
PDZD2	0	0	1	0	0	0	0
PEMT	0	0	1	0	0	0	0
PEX1	0	0	1	0	0	0	0
PEX11B	0	0	1	0	0	0	0
PEX13	0	0	1	0	0	0	0
PFDN5	0	0	1	0	0	0	0
PFKM	0	0	1	1	0	0	0
PFN1	0	0	1	1	0	0	0
PGAM5	0	0	1	1	0	0	0
PHKA2	0	0	1	0	0	0	0
PHLDA2	0	0	1	0	0	0	0
PHLDB2	0	0	1	0	0	0	0
PHYH	0	0	1	0	0	0	0
PHYHIP	0	0	1	1	0	0	0
PIK3C2B	0	0	1	0	0	0	0
PITPNC1	0	0	1	0	0	0	0
PLA2G16	0	0	1	0	0	0	0
PLCG1	0	0	1	0	0	0	0
PLD1	0	0	1	0	0	0	0
PLEKHG2	0	0	1	1	0	0	0
PLP1	0	0	1	1	0	0	0
PLRG1	0	0	1	0	0	0	0
PLSCR4	0	0	1	0	0	0	1
PLXNA2	0	0	1	0	0	0	0
PLXNA3	0	0	1	0	0	0	0
PMPCB	0	0	1	0	0	0	0
PNCK	0	0	1	0	0	0	0
PNMA2	0	0	1	0	0	0	0
PNMA5	0	0	1	0	0	0	0
PNPLA3	0	0	1	0	0	0	0
PNPLA8	0	0	1	0	0	0	0
PODXL	0	0	1	0	0	0	0
POGK	0	0	1	0	0	0	0
POGZ	0	0	1	0	0	0	0
POLDIP2	0	0	1	1	0	0	0
POLH	0	0	1	0	0	0	0
POLR1B	0	0	1	0	0	0	0
POLR3A	0	0	1	0	0	0	0
POLR3B	0	0	1	0	0	0	0
POMT2	0	0	1	0	0	0	0
PON2	0	0	1	0	0	0	0
POP5	0	0	1	0	0	0	0
POSTN	0	0	1	1	0	0	0
PPFIBP2	0	0	1	0	0	0	0
PPIB	0	0	1	1	0	0	0
PPIC	0	0	1	0	0	0	1
PPM1G	0	0	1	0	0	0	0
PPM1L	0	0	1	0	0	0	0
PPME1	0	0	1	0	0	0	0
PPP1CB	0	0	1	0	0	0	0
PPP1R10	0	0	1	0	0	0	0
PPP1R1A	0	0	1	0	0	0	0
PPP1R3C	0	0	1	0	0	0	1
PPP2R3A	0	0	1	1	0	0	0
PPRC1	0	0	1	0	0	0	0
PPT1	0	0	1	1	0	0	0
PRDM1	0	0	1	0	0	0	0
PRDM4	0	0	1	0	0	0	0
PRIM2	0	0	1	0	0	0	0
PRKACB	0	0	1	0	0	0	0
PRKAR2B	0	0	1	0	0	0	0
PRKCG	0	0	1	0	0	0	0
PRKDC	0	0	1	0	0	0	0
PRPF4	0	0	1	0	0	0	0
PRPF8	0	0	1	1	0	0	0
PRR13	0	0	1	0	0	0	0
PRR3	0	0	1	0	0	0	0
PRRT3	0	0	1	0	0	0	0
PRSS35	0	0	1	0	0	0	0
PSEN1	0	0	1	0	0	0	0
PSMA1	0	0	1	0	0	0	0
PSMA3	0	0	1	0	0	0	0
PSMA4	0	0	1	0	0	0	0
PSMB5	0	0	1	0	0	0	0
PSMC4	0	0	1	1	0	0	0
PSMD1	0	0	1	0	0	0	0
PSMD11	0	0	1	0	0	0	0
PSMD2	0	0	1	1	0	0	0
PSMF1	0	0	1	0	0	0	0
PTBP2	0	0	1	0	0	0	0
PTDSS1	0	0	1	0	0	0	0
PTEN	0	0	1	1	0	0	0
PTH2R	0	0	1	0	0	0	0
PTHLH	0	0	1	0	0	0	0
PTPN21	0	0	1	0	0	0	0
PTPN9	0	0	1	0	0	0	0
PTPRB	0	0	1	0	0	0	0
PTPRS	0	0	1	0	0	0	0
PUM2	0	0	1	0	0	0	0
PURA	0	0	1	1	0	0	1
PUS3	0	0	1	0	0	0	0
QARS	0	0	1	0	0	0	0
QPCT	0	0	1	0	0	0	0
QRSL1	0	0	1	0	0	0	0
R3HDM1	0	0	1	0	0	0	0
RAB14	0	0	1	0	0	0	0
RAB30	0	0	1	0	0	0	0
RAB33B	0	0	1	0	0	0	0
RAB5C	0	0	1	1	0	0	0
RAB7A	0	0	1	1	0	0	0
RAB8B	0	0	1	0	0	0	0
RABIF	0	0	1	0	0	0	0
RAD54L2	0	0	1	0	0	0	0
RAPGEF4	0	0	1	1	0	0	0
RARB	0	0	1	0	0	0	0
RASGRP2	0	0	1	1	0	0	0
RASSF7	0	0	1	0	0	0	0
RASSF8	0	0	1	0	0	0	0
RBBP6	0	0	1	0	0	0	1
RBM23	0	0	1	1	0	0	0
RBM38	0	0	1	0	0	0	0
RBMS1	0	0	1	0	0	0	0
RCBTB1	0	0	1	0	0	0	1
RCBTB2	0	0	1	0	0	0	0
RCOR3	0	0	1	0	0	0	0
RDH12	0	0	1	0	0	0	0
RETSAT	0	0	1	0	0	0	0
RFC4	0	0	1	0	0	0	0
RFWD3	0	0	1	0	0	0	0
RFX3	0	0	1	0	0	0	0
RFX7	0	0	1	0	0	0	0
RGMA	0	0	1	0	1	0	0
RGMB	0	0	1	0	0	0	0
RGS11	0	0	1	0	0	0	0
RGS4	0	0	1	1	0	0	0
RIC8A	0	0	1	0	0	0	0
RIMS3	0	0	1	0	0	0	0
RING1	0	0	1	0	0	0	0
RIOK1	0	0	1	0	0	0	0
RLIM	0	0	1	0	0	0	0
RMND5B	0	0	1	1	0	0	0
RNASE1	0	0	1	0	0	0	0
RND3	0	0	1	0	0	0	0
RNF111	0	0	1	0	0	0	0
RNF14	0	0	1	1	0	0	0
RNF144B	0	0	1	0	0	0	0
RNF182	0	0	1	0	0	1	0
RNF214	0	0	1	0	0	0	0
RNF219	0	0	1	0	0	0	0
RNF38	0	0	1	0	0	0	0
RNF7	0	0	1	0	0	0	0
RNPEP	0	0	1	0	0	0	0
ROBO1	0	0	1	0	1	0	0
ROR2	0	0	1	1	0	0	0
RPAIN	0	0	1	0	0	0	0
RPL22	0	0	1	0	0	0	0
RPS6KB1	0	0	1	0	0	0	1
RRAS	0	0	1	0	0	0	0
RRM1	0	0	1	0	0	0	0
RRP1B	0	0	1	0	0	0	0
RSBN1	0	0	1	0	0	0	0
RSF1	0	0	1	0	0	0	0
RSL1D1	0	0	1	0	0	0	0
RSPRY1	0	0	1	0	0	0	0
RTF1	0	0	1	0	0	0	0
RUNX1T1	0	0	1	0	0	0	0
RWDD1	0	0	1	0	0	0	0
RXFP1	0	0	1	0	0	0	0
SAE1	0	0	1	0	0	0	0
SAMD8	0	0	1	0	0	0	0
SAMHD1	0	0	1	0	0	0	0
SAP30L	0	0	1	0	0	0	0
SAT1	0	0	1	0	0	0	0
SCAMP1	0	0	1	0	0	0	0
SCD5	0	0	1	1	0	0	0
SCFD2	0	0	1	0	0	0	0
SCN1A	0	0	1	1	0	0	1
SCN1B	0	0	1	1	0	0	0
SCN2B	0	0	1	1	0	0	1
SCRG1	0	0	1	0	0	0	0
SDCBP2	0	0	1	0	0	0	0
SDF2L1	0	0	1	0	0	0	0
SEC22A	0	0	1	0	0	0	0
SEC61A2	0	0	1	0	0	0	0
SEL1L	0	0	1	0	0	0	0
SEMA3C	0	0	1	0	0	0	0
SEMA4C	0	0	1	0	0	0	0
SEMA6C	0	0	1	0	0	0	0
SENP8	0	0	1	0	0	0	0
SERBP1	0	0	1	0	0	0	0
SESTD1	0	0	1	0	0	0	0
SETBP1	0	0	1	0	0	0	0
SEZ6	0	0	1	0	0	0	0
SF3B3	0	0	1	0	0	0	0
SGCB	0	0	1	0	0	0	0
SGK3	0	0	1	0	0	0	0
SGPP2	0	0	1	0	0	0	0
SGTB	0	0	1	0	0	0	0
SH2B2	0	0	1	0	0	0	0
SH3BGRL	0	0	1	1	0	0	0
SH3PXD2B	0	0	1	0	0	0	0
SIAH1	0	0	1	0	0	0	0
SIGMAR1	0	0	1	1	0	0	0
SIKE1	0	0	1	0	0	0	0
SIRT1	0	0	1	0	0	0	0
SIRT6	0	0	1	0	0	0	0
SKP2	0	0	1	0	0	0	0
SLA	0	0	1	0	1	0	1
SLC11A2	0	0	1	0	0	0	0
SLC12A5	0	0	1	1	0	0	0
SLC16A14	0	0	1	0	0	0	0
SLC16A2	0	0	1	0	0	0	0
SLC16A3	0	0	1	1	0	0	0
SLC19A2	0	0	1	0	0	0	0
SLC1A2	0	0	1	1	0	0	1
SLC20A1	0	0	1	0	0	0	0
SLC22A23	0	0	1	0	0	0	0
SLC24A4	0	0	1	0	0	0	0
SLC25A32	0	0	1	0	0	0	0
SLC25A37	0	0	1	0	0	0	0
SLC25A4	0	0	1	1	0	0	0
SLC2A1	0	0	1	0	0	0	0
SLC2A3	0	0	1	0	0	0	0
SLC2A5	0	0	1	0	0	0	0
SLC30A3	0	0	1	0	0	0	0
SLC30A5	0	0	1	0	0	0	0
SLC35A4	0	0	1	1	0	0	1
SLC35B4	0	0	1	0	0	0	1
SLC35F2	0	0	1	0	0	0	0
SLC35F3	0	0	1	0	0	0	0
SLC36A4	0	0	1	0	0	0	0
SLC37A1	0	0	1	0	0	0	0
SLC38A1	0	0	1	0	0	0	1
SLC39A7	0	0	1	1	0	0	0
SLC45A4	0	0	1	0	0	0	0
SLC4A10	0	0	1	0	0	0	0
SLC5A3	0	0	1	0	0	0	0
SLC9A9	0	0	1	0	0	0	0
SLCO5A1	0	0	1	1	0	0	0
SMAD2	0	0	1	0	0	0	0
SMAD3	0	0	1	1	0	0	0
SMAD4	0	0	1	0	0	0	0
SMARCA4	0	0	1	0	0	0	0
SMC1A	0	0	1	0	0	0	0
SMC3	0	0	1	1	0	0	0
SMU1	0	0	1	0	0	0	0
SMURF1	0	0	1	0	0	0	0
SMYD5	0	0	1	0	0	0	0
SNAP47	0	0	1	0	0	0	0
SNAPC3	0	0	1	0	0	0	0
SNCAIP	0	0	1	0	0	0	0
SNN	0	0	1	0	0	0	0
SNRNP200	0	0	1	0	0	0	0
SNX2	0	0	1	0	0	0	0
SOCS4	0	0	1	0	0	0	0
SOCS6	0	0	1	0	0	0	0
SORL1	0	0	1	1	0	0	0
SOX11	0	0	1	1	0	0	0
SOX3	0	0	1	0	0	0	0
SOX4	0	0	1	1	0	0	0
SP1	0	0	1	0	0	0	0
SP3	0	0	1	0	0	0	0
SPATA5	0	0	1	0	0	0	0
SPATA7	0	0	1	0	0	0	0
SPG21	0	0	1	0	0	0	0
SPOCK3	0	0	1	0	0	0	0
SPOP	0	0	1	1	0	0	0
SPRYD4	0	0	1	1	0	0	0
SPTLC3	0	0	1	1	0	0	0
SQLE	0	0	1	1	0	0	0
SRD5A1	0	0	1	0	0	0	0
SRD5A3	0	0	1	1	0	0	0
SREBF2	0	0	1	1	0	0	0
SRFBP1	0	0	1	0	0	0	0
SRGAP1	0	0	1	0	0	0	0
SRRT	0	0	1	0	0	0	0
SSBP2	0	0	1	0	0	0	0
SSH2	0	0	1	0	0	0	0
SSR1	0	0	1	0	0	0	0
SSR2	0	0	1	0	0	0	0
SSRP1	0	0	1	0	0	0	0
ST3GAL1	0	0	1	0	0	0	0
ST3GAL3	0	0	1	0	0	0	0
ST6GAL1	0	0	1	0	0	0	0
ST6GALNAC1	0	0	1	0	0	0	0
ST8SIA4	0	0	1	0	0	0	0
STAC	0	0	1	0	0	0	0
STARD7	0	0	1	1	0	0	0
STAU1	0	0	1	0	0	0	0
STC2	0	0	1	1	0	0	0
STK25	0	0	1	0	0	0	0
STK31	0	0	1	1	0	0	0
STK40	0	0	1	0	0	0	0
STT3A	0	0	1	1	0	0	0
STT3B	0	0	1	0	0	0	0
STXBP3	0	0	1	0	0	0	0
STYK1	0	0	1	0	0	0	0
STYX	0	0	1	0	0	0	0
SUCLG1	0	0	1	0	0	0	0
SUPT6H	0	0	1	0	0	0	0
SYNCRIP	0	0	1	0	0	0	0
SYNRG	0	0	1	0	0	0	0
SYP	0	0	1	0	0	0	0
SYTL2	0	0	1	0	0	0	0
TAC3	0	0	1	0	0	0	0
TACC1	0	0	1	0	0	0	0
TAF2	0	0	1	0	0	0	0
TAF5L	0	0	1	0	0	0	0
TAF9B	0	0	1	1	0	0	1
TAGLN3	0	0	1	0	0	0	0
TBL1XR1	0	0	1	0	0	0	0
TBP	0	0	1	0	0	0	0
TBX3	0	0	1	1	0	0	0
TCEAL1	0	0	1	0	0	0	0
TCEAL7	0	0	1	0	0	0	0
TCP11L1	0	0	1	0	0	0	0
TCTN3	0	0	1	1	0	0	0
TDP1	0	0	1	0	0	0	0
TDRKH	0	0	1	0	0	0	0
TEK	0	0	1	0	0	0	0
TESC	0	0	1	0	0	0	0
TET1	0	0	1	0	0	0	0
TET2	0	0	1	0	0	0	0
TET3	0	0	1	0	0	0	0
TEX10	0	0	1	0	0	0	0
TFAM	0	0	1	0	0	0	0
TFDP1	0	0	1	1	0	0	0
TFDP2	0	0	1	0	0	0	0
TFR2	0	0	1	0	0	0	0
TGFBI	0	0	1	0	0	0	0
TGFBR1	0	0	1	1	0	0	0
TGFBRAP1	0	0	1	0	0	0	0
THAP10	0	0	1	0	0	0	0
THRAP3	0	0	1	0	0	0	1
THSD4	0	0	1	0	0	0	0
THUMPD3	0	0	1	0	0	0	0
TLE3	0	0	1	0	0	0	0
TLE4	0	0	1	0	0	0	0
TMBIM1	0	0	1	0	0	0	0
TMEM106B	0	0	1	0	0	0	0
TMEM108	0	0	1	0	0	0	0
TMEM177	0	0	1	0	0	0	0
TMEM204	0	0	1	0	0	0	0
TMEM209	0	0	1	0	0	0	0
TMEM215	0	0	1	0	0	1	0
TMEM216	0	0	1	0	0	0	0
TMEM25	0	0	1	0	0	0	1
TMEM39A	0	0	1	0	0	0	0
TMEM39B	0	0	1	0	0	0	0
TMEM43	0	0	1	0	0	0	0
TMEM53	0	0	1	0	0	0	0
TMEM74	0	0	1	0	0	0	0
TNFAIP8L3	0	0	1	0	0	0	0
TNFRSF21	0	0	1	0	0	0	0
TNNI3	0	0	1	0	0	0	0
TNPO3	0	0	1	0	0	0	0
TOE1	0	0	1	0	0	0	0
TOP2B	0	0	1	0	0	0	0
TOX4	0	0	1	0	0	0	0
TP53INP1	0	0	1	0	0	0	0
TRA2B	0	0	1	0	0	0	0
TRAFD1	0	0	1	0	0	0	0
TRAPPC3	0	0	1	0	0	0	0
TRH	0	0	1	1	0	0	0
TRIM13	0	0	1	0	0	0	0
TRIM17	0	0	1	0	0	0	0
TRIM24	0	0	1	0	0	0	0
TRIM27	0	0	1	0	0	0	0
TRIM28	0	0	1	0	0	0	0
TRIM32	0	0	1	0	0	0	0
TRIM33	0	0	1	0	0	0	0
TRIM36	0	0	1	0	0	0	0
TRIP12	0	0	1	0	0	0	0
TRMT112	0	0	1	0	0	0	0
TRPC1	0	0	1	0	0	0	0
TSFM	0	0	1	0	0	0	0
TSG101	0	0	1	0	0	0	0
TSKU	0	0	1	0	1	0	0
TSPAN15	0	0	1	0	0	0	0
TSPAN18	0	0	1	0	1	0	0
TSPAN9	0	0	1	0	0	0	0
TSPO	0	0	1	0	0	0	0
TSPYL4	0	0	1	0	0	0	1
TSTA3	0	0	1	0	0	0	0
TTC13	0	0	1	0	0	0	0
TTC28	0	0	1	0	0	0	0
TUBA4A	0	0	1	1	0	0	0
TULP3	0	0	1	0	0	0	0
TXNL4B	0	0	1	0	0	0	0
UBA3	0	0	1	0	0	0	0
UBE2A	0	0	1	0	0	0	0
UBE2Q1	0	0	1	1	0	0	1
UBIAD1	0	0	1	0	0	0	0
UBLCP1	0	0	1	0	0	0	0
UBTD2	0	0	1	0	0	0	0
UBXN1	0	0	1	0	0	0	0
UGCG	0	0	1	0	0	0	0
UGDH	0	0	1	0	0	0	0
UGGT1	0	0	1	0	0	0	0
UGP2	0	0	1	0	0	0	0
UMPS	0	0	1	0	0	0	0
UNG	0	0	1	0	0	0	0
UPP1	0	0	1	0	0	0	0
USP21	0	0	1	1	0	0	0
USP24	0	0	1	0	0	0	0
USP3	0	0	1	0	0	0	0
USP38	0	0	1	0	0	0	0
USP9X	0	0	1	0	0	0	0
UTP20	0	0	1	0	0	0	0
VAC14	0	0	1	0	0	0	0
VAMP4	0	0	1	0	0	0	0
VASH2	0	0	1	1	0	0	0
VAT1	0	0	1	0	0	0	0
VCAN	0	0	1	0	0	0	0
VEGFA	0	0	1	0	0	0	0
VEGFC	0	0	1	0	0	0	0
VEZF1	0	0	1	0	0	0	0
VIP	0	0	1	0	0	0	0
VPS11	0	0	1	1	0	0	0
VPS35	0	0	1	0	0	0	0
VPS37B	0	0	1	0	0	0	0
VPS39	0	0	1	1	0	0	1
VPS52	0	0	1	1	0	0	0
VPS54	0	0	1	1	0	0	0
VPS72	0	0	1	1	0	0	0
VTA1	0	0	1	0	0	0	0
VWF	0	0	1	0	0	0	0
WDR3	0	0	1	0	0	0	0
WDR47	0	0	1	0	0	0	0
WDR74	0	0	1	0	0	0	1
WDR77	0	0	1	0	0	0	0
WFS1	0	0	1	0	0	0	0
WIF1	0	0	1	0	0	0	1
WNK3	0	0	1	0	0	0	0
WWC2	0	0	1	0	0	0	0
XAB2	0	0	1	0	0	0	0
XG	0	0	1	0	0	0	1
XPO5	0	0	1	0	0	0	0
XPO7	0	0	1	0	0	0	0
XPR1	0	0	1	0	0	0	0
XRCC1	0	0	1	1	0	0	1
XRCC5	0	0	1	0	0	0	0
XRN2	0	0	1	0	0	0	0
YPEL5	0	0	1	0	0	0	0
YTHDF1	0	0	1	0	0	0	0
YTHDF2	0	0	1	0	0	0	0
ZBED4	0	0	1	0	0	0	0
ZBTB16	0	0	1	0	0	0	0
ZBTB26	0	0	1	0	0	0	0
ZBTB33	0	0	1	0	0	0	0
ZBTB39	0	0	1	0	0	0	0
ZBTB40	0	0	1	0	0	0	0
ZBTB44	0	0	1	0	0	0	0
ZBTB5	0	0	1	0	0	0	0
ZC3H8	0	0	1	1	0	0	0
ZC4H2	0	0	1	0	0	0	0
ZCCHC14	0	0	1	0	0	0	0
ZCCHC4	0	0	1	0	0	0	0
ZDHHC13	0	0	1	0	0	0	0
ZDHHC15	0	0	1	0	0	0	0
ZDHHC24	0	0	1	1	0	0	0
ZDHHC8	0	0	1	0	0	0	0
ZDHHC9	0	0	1	0	0	0	0
ZFP1	0	0	1	0	0	0	0
ZFP64	0	0	1	0	0	0	0
ZFYVE26	0	0	1	0	0	0	0
ZMAT2	0	0	1	0	0	0	0
ZMPSTE24	0	0	1	1	0	0	0
ZMYM3	0	0	1	0	0	0	0
ZNF140	0	0	1	0	0	0	0
ZNF142	0	0	1	0	0	0	0
ZNF175	0	0	1	0	0	0	0
ZNF180	0	0	1	0	0	0	0
ZNF211	0	0	1	0	0	0	0
ZNF235	0	0	1	0	0	0	0
ZNF280C	0	0	1	0	0	0	0
ZNF281	0	0	1	0	0	0	1
ZNF287	0	0	1	0	0	0	0
ZNF300	0	0	1	0	0	0	0
ZNF333	0	0	1	0	0	0	0
ZNF366	0	0	1	0	0	0	0
ZNF385A	0	0	1	1	0	0	0
ZNF426	0	0	1	0	0	0	0
ZNF436	0	0	1	0	0	0	0
ZNF445	0	0	1	0	0	0	0
ZNF462	0	0	1	0	0	0	0
ZNF473	0	0	1	0	0	0	0
ZNF507	0	0	1	0	0	0	1
ZNF512	0	0	1	0	0	0	0
ZNF570	0	0	1	0	0	0	0
ZNF583	0	0	1	0	0	0	0
ZNF592	0	0	1	1	0	0	0
ZNF627	0	0	1	0	0	0	0
ZNF641	0	0	1	1	0	0	0
ZNF678	0	0	1	0	0	0	0
ZNF768	0	0	1	0	0	0	0
ZNF789	0	0	1	1	0	0	0
ZNF793	0	0	1	0	0	0	0
ZNF821	0	0	1	0	0	0	0
ZNFX1	0	0	1	1	0	0	0
ZRANB1	0	0	1	0	0	0	1
ZSCAN2	0	0	1	0	0	0	0
ZWILCH	0	0	1	0	0	0	0
AARS	0	0	0	1	0	0	0
ABHD12B	0	0	0	1	0	0	0
ACO2	0	0	0	1	0	0	0
ACOT13	0	0	0	1	0	0	0
ACOT9	0	0	0	1	0	0	0
ACSS1	0	0	0	1	0	0	0
ADAMTS8	0	0	0	1	0	0	0
ADCK1	0	0	0	1	0	1	0
ADCY2	0	0	0	1	0	0	0
ADCYAP1R1	0	0	0	1	1	0	0
AGTPBP1	0	0	0	1	0	0	0
AHCYL2	0	0	0	1	0	0	0
AIFM3	0	0	0	1	0	0	0
AKAP9	0	0	0	1	0	0	0
AKR7A2	0	0	0	1	0	0	0
ALDH5A1	0	0	0	1	0	0	0
ALKBH8	0	0	0	1	0	0	0
ALMS1	0	0	0	1	0	0	0
AMFR	0	0	0	1	0	0	0
AMOT	0	0	0	1	0	0	0
ANKRD29	0	0	0	1	0	0	0
ANKRD40	0	0	0	1	0	0	0
ANKRD49	0	0	0	1	0	0	1
ANKRD50	0	0	0	1	0	0	0
ANTXR1	0	0	0	1	0	0	0
ANTXR2	0	0	0	1	0	0	0
ANXA11	0	0	0	1	0	0	0
ANXA6	0	0	0	1	0	0	0
ANXA7	0	0	0	1	0	0	0
APEH	0	0	0	1	0	0	0
APLP2	0	0	0	1	0	0	0
APP	0	0	0	1	0	0	0
ARNT2	0	0	0	1	0	0	0
ARPP19	0	0	0	1	0	0	0
ARRB1	0	0	0	1	0	0	0
ARRDC3	0	0	0	1	0	0	0
ART5	0	0	0	1	0	0	0
ASTN1	0	0	0	1	0	0	0
ASXL2	0	0	0	1	0	0	0
ATM	0	0	0	1	0	0	0
ATP13A2	0	0	0	1	0	0	0
ATP2B3	0	0	0	1	0	0	1
ATP6V0B	0	0	0	1	0	0	0
ATP6V0E1	0	0	0	1	0	0	0
B4GALT2	0	0	0	1	0	0	1
BAALC	0	0	0	1	0	0	0
BAMBI	0	0	0	1	0	0	0
BAP1	0	0	0	1	0	0	0
BCAS1	0	0	0	1	0	0	0
BCL7B	0	0	0	1	0	0	0
BMPER	0	0	0	1	0	0	0
BSN	0	0	0	1	0	0	0
C3	0	0	0	1	0	0	0
CABYR	0	0	0	1	0	0	0
CACNB2	0	0	0	1	0	0	0
CBX6	0	0	0	1	0	0	0
CBX7	0	0	0	1	0	0	1
CCDC106	0	0	0	1	0	0	0
CCDC3	0	0	0	1	0	0	0
CCDC82	0	0	0	1	0	0	0
CCM2	0	0	0	1	0	0	0
CD81	0	0	0	1	0	0	0
CDH22	0	0	0	1	0	0	0
CDK2AP1	0	0	0	1	0	0	0
CENPJ	0	0	0	1	0	0	0
CEP290	0	0	0	1	0	0	0
CEP57	0	0	0	1	0	0	0
CHD1	0	0	0	1	0	0	0
CHST1	0	0	0	1	0	0	0
CLMN	0	0	0	1	0	0	1
CLNS1A	0	0	0	1	0	0	0
CLPB	0	0	0	1	0	0	0
CNDP2	0	0	0	1	0	0	0
CNP	0	0	0	1	0	0	0
COL4A2	0	0	0	1	0	0	0
COMMD10	0	0	0	1	0	0	0
COPS7A	0	0	0	1	0	0	0
CPE	0	0	0	1	0	0	0
CPLX2	0	0	0	1	0	0	0
CPLX3	0	0	0	1	0	0	0
CPNE9	0	0	0	1	0	0	0
CRHBP	0	0	0	1	0	0	0
CSGALNACT2	0	0	0	1	0	0	0
CSPP1	0	0	0	1	0	0	0
CTPS2	0	0	0	1	0	0	0
CTSB	0	0	0	1	0	0	0
CTSO	0	0	0	1	0	0	0
CUL4B	0	0	0	1	0	0	0
CX3CR1	0	0	0	1	0	0	0
CYFIP2	0	0	0	1	0	0	0
DAAM1	0	0	0	1	0	0	0
DAAM2	0	0	0	1	0	0	0
DCAF11	0	0	0	1	0	0	0
DCTD	0	0	0	1	0	0	0
DDAH1	0	0	0	1	0	0	0
DENND5A	0	0	0	1	0	0	0
DGKG	0	0	0	1	0	0	0
DLG4	0	0	0	1	0	0	0
DNAJA3	0	0	0	1	0	0	0
DNM1	0	0	0	1	0	0	0
DOPEY1	0	0	0	1	0	0	0
DRP2	0	0	0	1	0	0	0
DUSP14	0	0	0	1	0	0	0
DUSP3	0	0	0	1	0	0	0
EFCAB7	0	0	0	1	0	0	0
EHD3	0	0	0	1	0	0	1
ELOVL1	0	0	0	1	0	0	0
ENPP2	0	0	0	1	0	0	0
EPB41	0	0	0	1	0	0	0
EPB41L2	0	0	0	1	0	0	0
EPCAM	0	0	0	1	0	0	0
ESCO1	0	0	0	1	0	0	0
FAM102A	0	0	0	1	0	0	0
FAM126A	0	0	0	1	0	0	0
FAM131A	0	0	0	1	0	0	0
[truncated: 416 more rows]

## Sheet: Supplementary Table S9b
Supplementary Table S9b, One-to-one orthologous developmental DEGs of macaque V1
	E80.E70	E90.E80	E120.E90	0M.E120	3M.0M	12M.3M	48M.12M
ABI3BP	1	0	1	0	0	1	0
ACTN2	1	0	1	0	1	0	0
AGAP1	1	0	0	0	0	0	0
AGT	1	0	1	0	0	1	0
AHCTF1	1	0	0	0	0	0	0
AKR1C1	1	0	1	0	0	0	0
ANO3	1	0	1	0	0	0	0
AP1S2	1	0	0	0	0	0	0
ATXN1	1	0	1	0	0	0	0
BMPR1B	1	0	0	1	0	0	0
C14H11orf87	1	0	1	1	0	0	0
C1GALT1	1	1	0	1	0	0	0
CCBE1	1	1	0	1	0	1	0
CDH11	1	0	0	0	0	0	0
CDH8	1	0	0	0	0	0	0
CDON	1	0	0	0	0	0	0
CENPF	1	0	0	1	0	0	0
CEP135	1	0	0	0	0	0	0
CHAF1A	1	0	0	0	0	0	0
CHMP2B	1	0	0	0	0	1	0
CNOT3	1	0	0	0	0	1	0
CRYM	1	0	1	0	0	1	0
CTAGE5	1	1	0	0	0	0	0
CTTNBP2	1	1	0	0	0	0	0
CYR61	1	0	0	0	0	0	0
DHCR24	1	0	0	0	0	0	0
DLX1	1	0	0	0	0	0	0
ECT2	1	0	0	0	0	0	0
ENPP2	1	0	0	1	0	0	0
ERBB4	1	0	0	0	0	0	0
FAM181B	1	0	0	1	0	0	0
FBXO32	1	0	0	1	0	0	0
FEZF2	1	1	0	1	0	0	0
FGF12	1	0	0	1	0	0	0
FGFR3	1	0	1	0	0	0	0
FOSL2	1	0	0	1	0	0	0
FOXP2	1	0	0	1	1	0	0
GABRA2	1	0	0	0	0	0	0
GAD1	1	1	1	0	0	0	0
GAD2	1	1	0	0	0	0	0
GCNT1	1	0	0	0	0	0	0
GNRH1	1	0	0	0	0	0	0
GRIN3A	1	0	1	0	1	0	0
H2AFY2	1	0	0	0	0	0	0
HAPLN1	1	0	1	0	0	0	0
HES1	1	0	0	0	0	0	0
HEY1	1	0	1	0	0	0	0
HIP1	1	0	1	1	0	0	0
HS3ST1	1	1	0	0	0	0	0
IGF1	1	0	1	1	1	0	0
IGFBP5	1	0	0	1	0	0	0
KCNN2	1	0	0	0	0	0	0
KCNV1	1	0	1	1	0	0	0
KCTD4	1	0	1	1	0	0	0
KIF2C	1	0	0	1	0	0	0
KLHL14	1	0	1	1	0	0	0
LGI1	1	0	1	1	0	0	0
LHX6	1	0	0	1	0	0	0
LNX1	1	0	1	0	0	0	0
LPAR3	1	0	0	0	0	0	0
LRRC3	1	0	0	1	0	0	0
MDM1	1	0	0	0	0	0	0
MED13	1	1	0	0	0	1	0
MED23	1	0	1	0	0	1	0
MED25	1	0	1	0	0	0	0
MEF2C	1	0	0	0	0	0	0
MGST1	1	0	1	0	0	0	0
MKI67	1	0	0	0	0	0	0
MYRIP	1	0	1	0	0	0	0
NCAPG	1	0	0	1	0	0	0
NCKAP5	1	0	0	0	0	0	0
NDST4	1	0	0	0	0	0	0
NOTCH2	1	0	0	0	0	0	0
NPY	1	0	0	1	0	0	0
NSDHL	1	0	0	1	0	0	0
NXPH1	1	0	0	0	0	0	0
NXPH2	1	0	0	0	0	0	0
P2RY12	1	0	0	1	0	0	0
PABPC5	1	0	0	0	0	0	0
PAPPA2	1	0	0	0	0	0	0
PAPSS2	1	0	0	0	0	0	0
PDE10A	1	0	0	0	0	0	0
PDE1A	1	0	0	0	0	0	0
PDGFC	1	0	0	0	0	0	0
PDZRN3	1	1	1	0	0	0	0
PEX3	1	0	0	1	0	0	0
PIK3R1	1	0	1	0	0	0	0
PLAG1	1	0	0	0	1	0	0
PLXNA4	1	0	0	0	0	0	0
PPM1L	1	0	1	0	0	0	0
PRSS12	1	0	0	1	1	0	0
PSD3	1	0	0	0	0	0	0
PSMA1	1	0	0	0	0	0	0
PTCHD1	1	0	1	0	0	0	0
PTPRU	1	1	1	0	0	0	0
RASGRP1	1	0	0	1	0	1	0
RGS6	1	0	1	0	0	0	0
RNF6	1	0	1	0	0	0	0
RNFT2	1	0	1	0	0	0	0
ROR1	1	0	0	0	0	0	0
RUFY3	1	0	0	0	0	0	0
SAP30	1	0	0	0	0	0	0
SCN3A	1	0	0	0	0	0	0
SEMA3C	1	0	1	0	0	0	0
SIPA1L1	1	0	1	1	0	0	0
SIPA1L2	1	0	0	0	0	0	0
SLC10A4	1	0	0	0	1	0	0
SLC17A6	1	0	0	0	0	0	0
SLC7A11	1	0	1	0	0	0	0
SNCA	1	0	1	1	0	0	0
SORCS3	1	0	0	1	0	0	0
SORT1	1	0	0	1	0	0	0
ST18	1	0	0	0	0	0	1
STAM	1	0	0	0	0	0	0
STOM	1	0	0	0	0	0	0
STON2	1	0	1	1	0	0	0
SYNE2	1	0	0	0	0	0	0
SYNPR	1	0	0	0	0	0	0
TFDP1	1	0	0	0	0	0	0
THRB	1	0	0	1	0	0	0
TMEM74	1	0	0	0	0	0	0
TPM1	1	0	0	0	0	0	0
TTR	1	0	0	0	0	0	0
UHRF1	1	0	0	0	1	0	0
USP46	1	0	0	0	0	0	0
UST	1	0	1	1	0	0	0
VEGFC	1	0	0	0	0	0	0
VSTM2A	1	0	1	1	0	0	0
WDR4	1	0	0	0	0	0	0
ZFPM2	1	0	1	0	0	0	0
ZIC2	1	0	0	0	0	0	0
ZNF146	1	0	0	0	0	0	0
ZNF217	1	0	0	1	0	0	0
ZNF281	1	0	0	1	0	0	0
ZNF462	1	0	0	1	0	0	0
ZNF827	1	0	0	0	0	0	0
AASS	0	1	0	0	0	0	0
ACO2	0	1	0	0	0	0	0
ACTB	0	1	0	0	0	0	0
AGA	0	1	0	0	0	0	0
ANKS1B	0	1	0	0	0	0	0
AQP4	0	1	1	1	0	1	0
ARAP2	0	1	1	0	0	1	0
ARPP19	0	1	0	1	1	1	0
AUTS2	0	1	0	0	0	0	0
C5H4orf33	0	1	0	0	0	0	0
CAT	0	1	0	0	0	0	0
CBX5	0	1	0	1	0	1	0
CCDC122	0	1	0	0	0	0	0
CCDC92	0	1	1	1	0	0	0
CDC73	0	1	0	0	0	0	0
CLPP	0	1	0	0	0	0	0
CNN3	0	1	0	0	0	0	0
COBLL1	0	1	0	0	0	0	0
CRH	0	1	1	1	0	0	0
DAD1	0	1	0	0	0	0	0
DGUOK	0	1	0	0	0	0	0
DHRS7	0	1	0	0	0	0	0
DLST	0	1	1	0	0	0	0
DNAJB6	0	1	0	1	0	0	0
EEF2	0	1	0	0	0	0	0
EIF1B	0	1	0	0	0	0	0
FEM1C	0	1	0	0	0	1	0
FEZ1	0	1	1	0	0	0	0
GABARAP	0	1	0	0	0	0	0
GATM	0	1	1	0	0	0	0
GNAS	0	1	0	0	0	0	0
GREM1	0	1	1	1	0	0	0
GRIK1	0	1	1	0	0	0	0
HINT1	0	1	0	0	0	1	0
HIVEP3	0	1	0	0	0	0	0
HMGN4	0	1	0	0	0	0	0
HSPA8	0	1	0	1	0	0	0
ID2	0	1	0	0	0	0	0
IGDCC4	0	1	0	0	0	0	0
IRAK3	0	1	0	1	0	0	0
ITGA8	0	1	0	0	0	0	0
KCNT2	0	1	0	0	0	0	0
KIF13A	0	1	0	1	0	0	0
KLHL24	0	1	1	1	0	0	0
LIG4	0	1	0	0	0	0	0
LPAR4	0	1	0	0	0	1	0
LSM10	0	1	1	0	0	0	0
MANBAL	0	1	0	0	0	0	0
METTL9	0	1	0	1	0	0	0
MFAP3L	0	1	1	0	0	0	0
MTMR2	0	1	0	1	0	0	0
MYBPC1	0	1	1	0	0	0	0
MYCBP2	0	1	0	0	0	0	0
NCOA1	0	1	0	1	0	0	0
NCOA2	0	1	0	0	0	0	0
NDRG1	0	1	1	0	0	0	0
NEFL	0	1	1	1	0	0	0
NEUROD6	0	1	1	1	0	0	0
NIPSNAP3B	0	1	0	0	0	0	0
NPAS3	0	1	0	1	0	0	0
NUP153	0	1	0	0	0	1	0
PDGFRA	0	1	1	0	0	0	0
POMP	0	1	1	0	0	0	0
PRPF40A	0	1	0	0	0	0	0
PSMB1	0	1	0	0	0	0	0
PSMB6	0	1	0	0	0	0	0
PTPRM	0	1	0	1	0	0	0
PUM1	0	1	0	0	0	0	0
RALGPS2	0	1	0	1	0	0	0
RBMS3	0	1	0	1	0	0	0
RCN2	0	1	0	1	0	0	0
RERE	0	1	0	0	0	0	0
RRAGA	0	1	0	1	0	0	0
SAAL1	0	1	0	0	0	0	0
SCAPER	0	1	0	1	0	0	0
SCN1A	0	1	0	1	0	0	0
SDHB	0	1	1	1	0	0	0
SFXN1	0	1	1	0	0	0	0
SIKE1	0	1	0	1	0	1	0
SLC8A1	0	1	0	1	0	0	0
SMUG1	0	1	0	1	0	0	0
SNAI2	0	1	1	1	1	0	0
SNRNP48	0	1	0	1	0	0	0
SP8	0	1	1	1	0	0	0
SPARCL1	0	1	1	1	0	0	0
SPATA22	0	1	1	0	0	1	1
SPATA6	0	1	0	0	0	0	0
SSR2	0	1	0	0	0	0	0
STAU1	0	1	0	1	0	0	0
STYK1	0	1	1	0	0	0	1
TAC1	0	1	1	1	0	0	0
TAX1BP3	0	1	0	0	0	0	0
TMCC3	0	1	0	0	0	0	0
TMEM196	0	1	1	0	1	0	0
TMEM70	0	1	0	0	0	0	0
TRAPPC3	0	1	0	0	0	0	0
TRPM3	0	1	1	0	0	0	0
TSPAN3	0	1	0	1	0	0	0
TUBB2B	0	1	0	1	0	0	0
UBE2D1	0	1	0	0	0	0	0
UBE2I	0	1	0	0	0	0	0
UBE2Q1	0	1	0	0	0	0	0
UNC80	0	1	1	1	0	0	0
USE1	0	1	0	0	0	0	0
WDR35	0	1	0	0	0	0	0
WSB1	0	1	0	0	0	0	0
XPO7	0	1	0	1	0	0	0
XRCC5	0	1	0	0	0	0	0
XRN2	0	1	0	0	0	0	0
YWHAH	0	1	0	1	0	0	0
ZCCHC11	0	1	0	0	0	0	0
ZMAT1	0	1	0	0	0	0	0
ZNF638	0	1	0	0	0	0	0
AADAT	0	0	1	0	0	0	0
AARS	0	0	1	0	0	0	0
ABCA3	0	0	1	0	0	0	0
ABCA7	0	0	1	0	0	0	0
ABHD12B	0	0	1	0	0	0	0
ABLIM1	0	0	1	0	0	0	0
ABLIM3	0	0	1	0	0	0	0
ACP6	0	0	1	0	0	0	0
ACSS2	0	0	1	0	0	0	0
ACTA1	0	0	1	0	1	0	0
ACTC1	0	0	1	0	0	0	0
ACTR3B	0	0	1	0	0	0	0
ADAM22	0	0	1	1	0	0	0
ADAM23	0	0	1	0	0	0	0
ADAMTS8	0	0	1	1	0	0	0
ADAMTS9	0	0	1	0	1	0	0
ADARB1	0	0	1	1	0	0	0
ADCY1	0	0	1	0	0	0	0
ADCY2	0	0	1	0	0	0	0
ADCY8	0	0	1	0	0	0	0
ADD2	0	0	1	0	0	0	0
ADHFE1	0	0	1	1	0	0	0
ADK	0	0	1	0	0	0	0
ADRA2A	0	0	1	1	0	0	0
AHCYL2	0	0	1	1	0	0	0
AHI1	0	0	1	0	0	0	0
AIFM1	0	0	1	1	0	1	0
AIFM3	0	0	1	1	0	1	0
AK5	0	0	1	1	0	0	0
AKAP6	0	0	1	0	0	0	0
ALCAM	0	0	1	0	0	0	0
ALDH1A1	0	0	1	1	0	0	0
ALDH5A1	0	0	1	1	0	0	0
ALDOC	0	0	1	0	0	0	0
AMPH	0	0	1	0	0	0	0
ANGPT1	0	0	1	0	0	0	0
ANKRD28	0	0	1	1	0	0	0
ANLN	0	0	1	1	1	0	1
ANTXR1	0	0	1	0	0	0	0
AP2A2	0	0	1	0	0	0	0
APBB1IP	0	0	1	1	0	0	0
APLP2	0	0	1	0	0	0	0
APOE	0	0	1	0	0	0	0
ARHGAP18	0	0	1	1	0	0	0
ARHGAP20	0	0	1	0	0	0	0
ARHGAP26	0	0	1	1	0	1	0
ARHGAP6	0	0	1	0	0	0	0
ARHGEF7	0	0	1	0	0	0	0
ARNTL	0	0	1	0	0	0	0
ARRB1	0	0	1	0	0	0	0
ASB13	0	0	1	0	0	0	0
ASPHD2	0	0	1	0	0	0	0
ASPM	0	0	1	1	0	0	0
ASTN1	0	0	1	1	0	0	0
ATF6	0	0	1	0	0	0	0
ATP1A1	0	0	1	1	0	0	0
ATP1B1	0	0	1	0	0	0	0
ATP2B3	0	0	1	0	0	0	0
ATP2C1	0	0	1	0	0	0	0
ATP6V1H	0	0	1	1	0	0	0
ATP8A2	0	0	1	0	0	0	0
ATRAID	0	0	1	0	0	0	0
ATXN7L2	0	0	1	0	0	0	0
B4GALT5	0	0	1	1	0	0	0
B4GALT6	0	0	1	0	0	0	0
BAALC	0	0	1	0	0	0	0
BBOX1	0	0	1	0	0	0	0
BBS4	0	0	1	0	0	0	0
BCAP31	0	0	1	0	0	1	0
BCAS1	0	0	1	0	0	1	0
BEND6	0	0	1	0	0	0	0
BTBD11	0	0	1	1	0	0	0
BTBD3	0	0	1	1	0	0	0
C3H7orf50	0	0	1	0	0	0	0
C3H7orf61	0	0	1	0	0	0	0
C5AR1	0	0	1	0	0	0	0
C8orf34	0	0	1	1	0	0	0
CA10	0	0	1	1	0	0	0
CACNA1B	0	0	1	0	0	0	0
CACNA1C	0	0	1	0	0	0	0
CACNA1E	0	0	1	0	0	0	0
CADM2	0	0	1	1	0	1	0
CADPS2	0	0	1	1	0	0	0
CALB1	0	0	1	0	0	0	0
CALY	0	0	1	0	0	0	0
CAMK1	0	0	1	1	0	0	0
CAMK2D	0	0	1	0	0	0	0
CAMK2G	0	0	1	0	0	0	0
CAMK4	0	0	1	0	0	0	0
CAMKK2	0	0	1	1	0	0	0
CAMKV	0	0	1	0	0	0	0
CASK	0	0	1	0	0	0	0
CASKIN1	0	0	1	0	0	0	0
CAST	0	0	1	0	0	0	0
CAV1	0	0	1	0	0	0	0
CAV2	0	0	1	0	0	0	0
CBLN2	0	0	1	0	0	0	0
CBX6	0	0	1	0	0	0	0
CCDC3	0	0	1	0	0	0	0
CCDC30	0	0	1	1	0	1	0
CCDC80	0	0	1	0	1	0	0
CCNA1	0	0	1	0	0	0	0
CCND1	0	0	1	0	0	0	0
CD74	0	0	1	1	0	0	0
CD9	0	0	1	0	0	0	0
CDC42SE1	0	0	1	0	0	0	0
CDH13	0	0	1	0	0	0	0
CDH9	0	0	1	1	1	0	0
CDK5R2	0	0	1	1	0	0	0
CDKL2	0	0	1	0	0	0	0
CDS1	0	0	1	0	0	0	0
CDYL2	0	0	1	0	0	0	0
CEND1	0	0	1	0	0	0	0
CES2	0	0	1	0	0	1	0
CGREF1	0	0	1	0	0	0	0
CHDH	0	0	1	0	0	0	0
CHGA	0	0	1	0	0	0	0
CHGB	0	0	1	0	0	0	0
CHN1	0	0	1	0	0	0	0
CHRDL1	0	0	1	1	0	0	0
CHRM3	0	0	1	0	0	0	0
CHST11	0	0	1	0	0	0	0
CIT	0	0	1	1	0	0	0
CLASP2	0	0	1	0	0	0	0
CLCN4	0	0	1	0	0	0	0
CLDN10	0	0	1	1	0	0	0
CLIC5	0	0	1	0	0	0	0
CLIP4	0	0	1	0	0	0	0
CLU	0	0	1	1	0	0	0
CMPK2	0	0	1	0	0	0	0
CNTN1	0	0	1	0	0	0	0
CNTN5	0	0	1	1	0	0	0
CNTN6	0	0	1	0	0	0	0
CNTNAP2	0	0	1	0	0	0	0
CNTNAP4	0	0	1	0	0	0	0
CNTNAP5	0	0	1	1	0	1	0
COCH	0	0	1	1	0	0	0
COG5	0	0	1	1	0	0	0
COL19A1	0	0	1	1	0	0	0
COMMD9	0	0	1	0	0	0	0
COX6B1	0	0	1	0	0	0	0
CPLX1	0	0	1	1	0	1	0
CPNE4	0	0	1	0	0	0	0
CPNE8	0	0	1	0	0	0	0
CREG2	0	0	1	1	0	0	0
CRTAC1	0	0	1	1	0	0	0
CRTC3	0	0	1	0	0	0	0
CRY2	0	0	1	0	0	0	0
CSPG5	0	0	1	0	0	0	0
CSRP1	0	0	1	0	0	1	0
CST3	0	0	1	0	0	0	0
CTNNA2	0	0	1	1	0	0	0
CTSA	0	0	1	1	0	0	0
CTSB	0	0	1	1	0	0	0
CX3CR1	0	0	1	0	0	0	0
CXCL14	0	0	1	1	0	0	0
CYFIP1	0	0	1	0	1	0	0
CYGB	0	0	1	0	0	0	0
CYP1B1	0	0	1	0	0	0	0
CYP4V2	0	0	1	0	0	0	0
DAAM2	0	0	1	0	0	0	0
DAP3	0	0	1	0	0	0	0
DBNDD1	0	0	1	0	0	0	0
DCTN1	0	0	1	0	0	0	0
DDAH1	0	0	1	0	0	0	0
DEAF1	0	0	1	0	0	0	0
DGKB	0	0	1	1	0	0	0
DGKH	0	0	1	0	0	0	0
DHX58	0	0	1	1	0	0	0
DIAPH2	0	0	1	0	0	0	0
DIRAS2	0	0	1	0	0	0	0
DKK3	0	0	1	0	0	0	0
DLG3	0	0	1	0	0	0	0
DNAJA4	0	0	1	0	0	0	0
DNAJB2	0	0	1	0	0	0	0
DNAJC27	0	0	1	0	0	0	0
DNAJC6	0	0	1	1	0	0	0
DNAL1	0	0	1	0	0	0	0
DNER	0	0	1	0	0	0	0
DOCK3	0	0	1	1	0	0	0
DOCK9	0	0	1	0	0	0	0
DPP10	0	0	1	0	0	0	0
DPP3	0	0	1	0	0	0	0
DRP2	0	0	1	1	0	0	0
DSCAM	0	0	1	1	0	0	0
DTNA	0	0	1	0	0	0	0
DYNLT3	0	0	1	0	0	0	0
DZIP1	0	0	1	0	0	0	0
EDNRB	0	0	1	0	0	0	0
EEF2K	0	0	1	0	0	0	0
EFHC1	0	0	1	0	0	0	0
EGFL6	0	0	1	0	0	0	0
ELMOD1	0	0	1	0	0	0	0
EML5	0	0	1	0	0	0	0
ENDOD1	0	0	1	0	0	0	0
ENO2	0	0	1	0	0	0	0
ENTPD3	0	0	1	0	0	0	0
EPB41L1	0	0	1	1	0	0	0
EPB41L2	0	0	1	1	0	0	0
EPHA3	0	0	1	0	0	0	0
EPHB6	0	0	1	0	0	0	0
EPHX4	0	0	1	1	0	0	0
ERC2	0	0	1	1	0	0	0
ERGIC1	0	0	1	0	0	0	0
ESRRG	0	0	1	0	0	0	0
ETS2	0	0	1	0	0	0	0
ETV6	0	0	1	0	0	0	0
EXPH5	0	0	1	0	0	0	0
F2R	0	0	1	0	0	0	0
F8	0	0	1	0	0	0	0
FADS2	0	0	1	0	0	0	0
FAF1	0	0	1	0	0	0	0
FAM107A	0	0	1	0	0	0	0
FAM162A	0	0	1	0	0	1	0
FAM19A1	0	0	1	0	0	0	0
FAM49A	0	0	1	0	0	0	0
FAM69A	0	0	1	0	0	0	0
FAM81A	0	0	1	0	1	0	0
FAR2	0	0	1	0	0	0	0
FBLN5	0	0	1	0	0	0	0
FBXO25	0	0	1	0	0	0	0
FBXW7	0	0	1	0	0	0	0
FGF11	0	0	1	0	0	0	0
FGF14	0	0	1	0	0	0	0
FHDC1	0	0	1	0	0	0	0
FIG4	0	0	1	0	0	0	0
FNDC4	0	0	1	0	0	0	0
FOLH1	0	0	1	1	0	0	0
FRAS1	0	0	1	1	0	0	0
FRZB	0	0	1	1	0	0	0
FSTL5	0	0	1	0	0	0	0
FUCA2	0	0	1	0	0	0	0
GABBR1	0	0	1	1	0	0	0
GABBR2	0	0	1	0	0	0	0
GABRA1	0	0	1	0	0	0	0
GABRA4	0	0	1	1	0	0	0
GABRA5	0	0	1	1	1	0	0
GABRB3	0	0	1	0	0	0	0
GABRG2	0	0	1	0	0	0	0
GAP43	0	0	1	0	0	0	0
GARNL3	0	0	1	0	0	0	0
GAS2L3	0	0	1	1	0	0	0
GDE1	0	0	1	1	0	0	0
GDF10	0	0	1	0	1	0	0
GDPD2	0	0	1	0	0	0	0
GFAP	0	0	1	0	0	1	0
GGCX	0	0	1	0	0	0	0
GHR	0	0	1	0	0	0	0
GJA1	0	0	1	0	0	0	0
GLG1	0	0	1	0	0	0	0
GLS	0	0	1	0	0	0	0
GNAZ	0	0	1	0	0	0	0
GNB4	0	0	1	0	1	1	0
GNB5	0	0	1	0	0	0	0
GNG7	0	0	1	1	0	0	0
GPC5	0	0	1	1	0	1	0
GPD2	0	0	1	0	0	0	0
GPR12	0	0	1	1	1	0	0
GPR155	0	0	1	1	0	0	0
GPR162	0	0	1	0	0	0	0
GPR37	0	0	1	1	0	1	1
GPRIN3	0	0	1	1	1	1	0
GPX1	0	0	1	1	0	0	0
GREB1	0	0	1	0	0	1	0
GRIA1	0	0	1	0	0	0	0
GRIN2B	0	0	1	1	0	1	0
GRM3	0	0	1	0	0	0	0
GRM8	0	0	1	1	0	0	0
GSTM3	0	0	1	0	0	0	0
GTF3A	0	0	1	0	0	0	0
GUK1	0	0	1	0	0	0	0
GYG1	0	0	1	0	0	0	0
HAGH	0	0	1	0	0	0	0
HBB	0	0	1	1	1	0	0
HDAC11	0	0	1	0	0	0	0
HDLBP	0	0	1	0	0	0	0
HEY2	0	0	1	0	0	0	0
HGF	0	0	1	0	0	1	0
HIVEP2	0	0	1	1	0	0	0
HK1	0	0	1	0	0	0	0
HLF	0	0	1	1	0	0	0
HOMER1	0	0	1	1	1	1	1
HPCAL4	0	0	1	1	0	0	0
HSPA12A	0	0	1	1	0	0	0
HSPB3	0	0	1	0	0	0	0
HSPH1	0	0	1	0	0	0	0
HTR2A	0	0	1	0	0	0	0
IFIT3	0	0	1	1	0	0	0
IGSF1	0	0	1	1	0	0	0
IGSF11	0	0	1	1	0	0	0
IGSF21	0	0	1	0	0	0	0
IL13RA2	0	0	1	0	1	0	0
IL17RB	0	0	1	0	0	0	0
IL6R	0	0	1	1	0	0	0
INPP4A	0	0	1	0	0	0	0
IQSEC1	0	0	1	0	0	0	0
ITGA6	0	0	1	0	0	0	0
ITGB5	0	0	1	0	0	0	0
ITM2C	0	0	1	0	0	0	0
ITPK1	0	0	1	0	0	0	0
ITPR2	0	0	1	0	0	0	0
JAKMIP2	0	0	1	0	0	0	0
JAZF1	0	0	1	0	0	0	0
JOSD1	0	0	1	0	0	0	0
KALRN	0	0	1	1	0	0	0
KBTBD11	0	0	1	0	0	0	0
KCNA2	0	0	1	1	0	0	0
KCNA6	0	0	1	0	0	0	0
KCNB1	0	0	1	1	0	0	0
KCNC2	0	0	1	0	0	0	0
KCNJ10	0	0	1	1	0	0	0
KCNJ6	0	0	1	0	0	0	0
KCNK10	0	0	1	1	1	0	0
KCNK9	0	0	1	0	0	0	0
KCNMA1	0	0	1	0	0	0	0
KCNQ3	0	0	1	0	0	0	0
KCNQ5	0	0	1	0	0	0	0
KCNS2	0	0	1	1	0	0	0
KIF1A	0	0	1	0	0	0	0
KIF3B	0	0	1	0	0	0	0
KIF3C	0	0	1	0	0	0	0
KLHL1	0	0	1	0	1	1	0
KLHL13	0	0	1	1	0	0	0
KLHL4	0	0	1	0	0	0	0
L1CAM	0	0	1	1	0	0	0
LAMA2	0	0	1	0	0	0	0
LAMP1	0	0	1	0	0	0	0
LARP1B	0	0	1	0	0	0	0
LAYN	0	0	1	0	0	0	0
LDOC1	0	0	1	0	0	0	0
LGALS3BP	0	0	1	0	0	0	0
LGR4	0	0	1	0	0	0	0
LHFPL2	0	0	1	0	0	0	0
LHPP	0	0	1	0	0	0	0
LIG3	0	0	1	0	0	0	0
LIN7A	0	0	1	0	0	0	0
LINGO2	0	0	1	0	0	0	0
LPCAT1	0	0	1	0	0	0	0
LPIN2	0	0	1	1	0	0	0
LRFN5	0	0	1	0	0	0	0
LRIG1	0	0	1	1	0	0	0
LRPAP1	0	0	1	0	0	0	0
LRRC1	0	0	1	0	0	0	0
LRRC3B	0	0	1	0	1	0	0
LRRC4C	0	0	1	0	0	0	0
LRRC6	0	0	1	0	0	0	0
LRRC8B	0	0	1	1	0	0	0
LRRTM1	0	0	1	0	0	0	0
LRRTM3	0	0	1	1	0	0	0
LRRTM4	0	0	1	0	0	0	0
LYPD6	0	0	1	0	1	0	0
MAN1A1	0	0	1	0	0	0	0
MAN2A1	0	0	1	0	0	0	0
MANSC1	0	0	1	0	0	0	0
MAOB	0	0	1	0	0	0	0
MAP1A	0	0	1	0	0	0	0
MAP1LC3A	0	0	1	0	0	0	0
MAP3K4	0	0	1	0	0	0	0
MAP3K5	0	0	1	1	0	0	0
MAPK10	0	0	1	0	0	0	0
MAPRE2	0	0	1	0	0	0	0
2001-03-01	0	0	1	0	0	0	0
MAST4	0	0	1	0	0	0	0
MCC	0	0	1	0	0	0	0
ME1	0	0	1	0	0	0	0
MEF2A	0	0	1	0	0	0	0
MET	0	0	1	1	0	0	0
MGLL	0	0	1	0	0	0	0
MGMT	0	0	1	0	0	0	0
MITF	0	0	1	0	0	1	0
MKL2	0	0	1	0	0	0	0
MLC1	0	0	1	0	0	0	0
MMP24	0	0	1	1	0	0	0
MORF4L2	0	0	1	1	0	0	0
MPHOSPH8	0	0	1	0	0	0	0
MPP2	0	0	1	0	0	0	0
MRVI1	0	0	1	1	0	0	0
MTCH1	0	0	1	0	0	0	0
MTCH2	0	0	1	0	0	0	0
MTDH	0	0	1	0	0	0	0
NAPB	0	0	1	1	0	0	0
NAV1	0	0	1	1	0	0	0
NCALD	0	0	1	0	0	0	0
NCBP2	0	0	1	0	0	1	0
NCEH1	0	0	1	1	0	0	0
NDFIP1	0	0	1	0	0	0	0
NDUFA8	0	0	1	0	0	0	0
NEGR1	0	0	1	0	0	0	0
NELL1	0	0	1	0	0	0	0
NELL2	0	0	1	1	0	0	0
NEUROD1	0	0	1	1	0	1	0
NFKBIZ	0	0	1	1	0	0	0
NHLH1	0	0	1	0	0	0	0
NHS	0	0	1	0	0	0	0
NKIRAS1	0	0	1	0	0	0	0
NOV	0	0	1	0	1	0	0
NPAS2	0	0	1	0	0	0	0
NPNT	0	0	1	0	1	0	0
NPR3	0	0	1	1	1	0	0
NPY1R	0	0	1	0	0	0	0
NR3C1	0	0	1	0	0	0	0
NRCAM	0	0	1	0	0	0	0
NRGN	0	0	1	1	0	0	0
NRP2	0	0	1	0	0	0	0
NSF	0	0	1	1	0	0	0
NT5E	0	0	1	1	0	0	0
NTNG2	0	0	1	0	0	0	0
NTRK2	0	0	1	1	0	0	0
NUDT5	0	0	1	0	0	0	0
OAT	0	0	1	0	0	0	0
OCEL1	0	0	1	0	0	0	0
OGN	0	0	1	0	0	0	0
OLFM4	0	0	1	0	0	0	0
OMG	0	0	1	1	0	0	0
OPRK1	0	0	1	0	0	0	0
OSBPL1A	0	0	1	0	0	0	0
OSCP1	0	0	1	0	0	0	0
OTUD7A	0	0	1	0	0	0	0
P2RX7	0	0	1	0	0	0	0
P4HTM	0	0	1	0	0	0	0
PACRG	0	0	1	0	0	0	0
PACS2	0	0	1	0	0	0	0
PACSIN1	0	0	1	1	0	0	0
PAK1	0	0	1	0	0	0	0
PAM	0	0	1	0	0	0	0
PAPD5	0	0	1	1	0	0	0
PAQR8	0	0	1	1	0	0	0
PAWR	0	0	1	0	0	0	0
PCCB	0	0	1	0	0	0	0
PCDH17	0	0	1	1	0	0	0
PCDH9	0	0	1	0	0	0	0
PCSK2	0	0	1	0	0	0	0
PDE7B	0	0	1	1	0	0	0
PDHB	0	0	1	0	0	0	0
PDLIM4	0	0	1	1	0	0	0
PDZD2	0	0	1	0	0	0	0
PEX11A	0	0	1	0	0	0	0
PEX5L	0	0	1	1	0	0	0
PFDN6	0	0	1	0	0	0	0
PGM1	0	0	1	0	0	0	0
PGM2L1	0	0	1	0	0	0	0
PGM3	0	0	1	0	0	1	0
PHACTR2	0	0	1	0	0	0	0
PHLPP1	0	0	1	0	0	0	0
PHYH	0	0	1	0	0	0	0
PHYHIP	0	0	1	0	0	0	0
PIK3C2B	0	0	1	0	0	0	0
PIK3CA	0	0	1	1	0	0	0
PIP4K2A	0	0	1	0	0	1	0
PITPNM1	0	0	1	0	0	0	0
PITPNM3	0	0	1	0	0	0	0
PKIB	0	0	1	0	0	0	0
PKNOX2	0	0	1	0	0	0	0
PLCB1	0	0	1	1	0	0	0
PLEK	0	0	1	0	0	0	0
PLK2	0	0	1	0	0	0	0
PLP1	0	0	1	1	1	0	0
PLTP	0	0	1	0	0	0	0
PMP22	0	0	1	0	0	0	0
PON2	0	0	1	0	0	0	0
POSTN	0	0	1	1	1	0	0
PPIC	0	0	1	0	0	0	0
PPP1R13B	0	0	1	0	0	0	0
PPP1R1A	0	0	1	0	0	0	0
PPP1R1C	0	0	1	1	0	0	0
PPP1R3C	0	0	1	0	0	0	0
PPP1R3D	0	0	1	0	0	0	0
PPP2R2C	0	0	1	1	0	0	0
PPP2R5A	0	0	1	0	0	0	0
PRCP	0	0	1	0	0	0	0
PRDM5	0	0	1	0	0	0	0
PRDX6	0	0	1	0	0	0	0
PREX2	0	0	1	1	0	0	0
PRICKLE1	0	0	1	0	0	0	0
PRICKLE2	0	0	1	1	0	0	0
PRKCB	0	0	1	0	0	0	0
PRKD3	0	0	1	0	0	0	0
PROK2	0	0	1	0	0	0	0
PROM1	0	0	1	0	0	0	0
PRRT3	0	0	1	0	0	0	0
PRSS35	0	0	1	1	0	0	0
PSAT1	0	0	1	0	0	0	0
PSEN2	0	0	1	0	0	0	0
PTGER4	0	0	1	0	1	0	0
PTGS2	0	0	1	1	0	0	0
PTN	0	0	1	1	0	0	0
PTPN5	0	0	1	1	0	1	0
PTPRE	0	0	1	0	0	0	0
PTPRG	0	0	1	0	0	0	0
PTPRR	0	0	1	1	0	0	0
PTPRT	0	0	1	1	0	0	0
RAB27B	0	0	1	0	0	0	0
RAD9A	0	0	1	0	0	1	0
RALYL	0	0	1	0	0	0	0
RAPGEF5	0	0	1	1	0	0	0
RARB	0	0	1	0	0	0	0
RASAL1	0	0	1	0	0	0	0
RASGEF1A	0	0	1	1	0	0	0
RASGRP2	0	0	1	0	1	0	0
RASL10A	0	0	1	0	0	0	0
RDH12	0	0	1	0	0	0	0
RERG	0	0	1	0	0	0	0
REXO2	0	0	1	0	0	0	0
RGS1	0	0	1	0	0	0	0
RGS20	0	0	1	0	0	1	0
RGS4	0	0	1	1	0	0	0
RGS7	0	0	1	0	0	0	0
RHOB	0	0	1	0	0	0	0
RIMBP2	0	0	1	1	0	0	0
RIMS1	0	0	1	0	0	1	0
RIMS2	0	0	1	0	0	0	0
RIMS4	0	0	1	0	0	0	0
RIT2	0	0	1	1	0	0	0
RNASEK	0	0	1	0	0	0	0
RND3	0	0	1	1	0	0	0
RNF115	0	0	1	0	0	0	0
RORA	0	0	1	0	0	0	0
RORB	0	0	1	1	0	0	0
RPP40	0	0	1	0	0	0	0
RSPO2	0	0	1	1	0	0	0
RUNDC3B	0	0	1	0	0	0	0
RUNX2	0	0	1	1	0	0	0
RXFP1	0	0	1	0	0	0	0
RYR2	0	0	1	1	0	0	0
RYR3	0	0	1	1	0	0	0
S1PR1	0	0	1	0	0	0	0
SAMHD1	0	0	1	0	0	0	0
SCAMP5	0	0	1	0	0	0	0
SCAP	0	0	1	0	0	0	0
SCG2	0	0	1	1	0	0	0
SCN2A	0	0	1	0	0	0	0
SCN3B	0	0	1	1	0	0	0
SCRG1	0	0	1	0	0	0	0
SDC3	0	0	1	0	0	0	0
SDK1	0	0	1	0	1	0	0
SEC14L1	0	0	1	0	0	0	0
SEMA3D	0	0	1	0	0	0	0
SEMA5A	0	0	1	0	0	0	0
SEMA6A	0	0	1	0	1	0	0
SEMA6D	0	0	1	0	0	0	0
SEMA7A	0	0	1	0	0	0	0
2008-09-01	0	0	1	0	0	0	0
SERPINA3	0	0	1	0	0	1	0
SERPINB8	0	0	1	0	0	0	0
SERPINI1	0	0	1	0	0	0	0
SETD3	0	0	1	0	0	0	0
SETDB2	0	0	1	0	0	0	0
SGIP1	0	0	1	0	0	0	0
SGK3	0	0	1	0	0	0	0
SGPP2	0	0	1	1	0	0	0
SH3GL2	0	0	1	0	0	0	0
SHANK2	0	0	1	0	0	0	0
SIAE	0	0	1	1	0	0	0
SIDT1	0	0	1	0	0	0	0
SLC12A5	0	0	1	1	0	0	0
SLC15A2	0	0	1	0	0	0	0
SLC17A8	0	0	1	1	0	0	0
SLC1A1	0	0	1	0	0	0	0
SLC1A2	0	0	1	0	0	0	0
SLC1A3	0	0	1	0	0	0	0
SLC1A4	0	0	1	0	0	0	0
SLC22A17	0	0	1	0	0	0	0
SLC24A3	0	0	1	0	0	0	0
SLC25A12	0	0	1	0	0	0	0
SLC2A5	0	0	1	0	0	1	0
SLC35F3	0	0	1	1	0	0	0
SLC36A1	0	0	1	0	0	0	0
SLC38A7	0	0	1	0	0	0	0
SLC41A2	0	0	1	0	0	0	0
SLC44A3	0	0	1	0	0	0	0
SLC46A3	0	0	1	1	0	0	0
SLC4A3	0	0	1	0	0	0	0
SLC6A1	0	0	1	1	0	0	0
SLC9A8	0	0	1	0	0	0	0
SLCO1C1	0	0	1	0	0	0	0
SLIT1	0	0	1	0	0	0	0
SLITRK4	0	0	1	0	0	0	0
SLITRK5	0	0	1	0	0	0	0
SMAD9	0	0	1	1	0	0	0
SMAP2	0	0	1	1	0	0	0
SNAP91	0	0	1	0	0	0	0
SNX10	0	0	1	0	0	0	0
SORD	0	0	1	0	0	1	0
SOX6	0	0	1	1	0	0	0
SPAG1	0	0	1	0	0	0	0
SPAG16	0	0	1	1	0	0	0
SPAG6	0	0	1	0	0	1	0
SPATA5L1	0	0	1	1	0	0	0
SPATS2L	0	0	1	0	0	0	0
SPOCK1	0	0	1	1	0	0	0
SPTAN1	0	0	1	0	0	1	0
SQSTM1	0	0	1	0	0	0	0
SRPX	0	0	1	0	0	0	0
SSPN	0	0	1	1	0	0	0
SST	0	0	1	1	0	0	0
SSTR1	0	0	1	1	0	0	0
ST3GAL5	0	0	1	0	0	0	0
STARD13	0	0	1	0	0	0	0
STK32A	0	0	1	0	0	0	0
STMN4	0	0	1	0	0	0	0
STRBP	0	0	1	0	0	0	0
SULF1	0	0	1	0	0	0	0
SULF2	0	0	1	0	0	0	0
SV2B	0	0	1	1	0	0	0
SYN3	0	0	1	0	0	0	0
SYNE1	0	0	1	0	0	0	0
SYNGR3	0	0	1	0	0	0	0
SYNJ1	0	0	1	0	0	0	0
SYNPO	0	0	1	1	0	0	0
SYT1	0	0	1	0	0	0	0
SYT11	0	0	1	0	0	0	0
SYT17	0	0	1	1	1	0	0
SYTL2	0	0	1	1	0	0	0
TG	0	0	1	0	1	0	0
TGFB2	0	0	1	0	0	0	0
TGFBI	0	0	1	0	0	1	0
TGFBR3	0	0	1	1	0	0	0
THBS1	0	0	1	0	1	1	0
THY1	0	0	1	0	0	0	0
TIAM1	0	0	1	0	0	0	0
TIFA	0	0	1	1	0	0	0
TIMP3	0	0	1	0	0	0	0
TLL1	0	0	1	1	0	0	0
TLN2	0	0	1	0	0	0	0
TLR4	0	0	1	0	0	0	0
TM7SF3	0	0	1	1	0	1	0
TMC4	0	0	1	0	0	0	0
TMEM100	0	0	1	0	1	0	0
TMEM151B	0	0	1	1	0	0	0
TMEM200A	0	0	1	1	0	0	0
TMEM59L	0	0	1	0	0	0	0
TNC	0	0	1	0	1	1	0
TNFAIP8L1	0	0	1	0	0	0	0
TNFRSF21	0	0	1	0	0	0	0
TNRC6B	0	0	1	1	0	0	0
TOM1L2	0	0	1	0	0	0	0
TP53I3	0	0	1	1	0	0	0
TPBG	0	0	1	0	1	0	0
TPMT	0	0	1	0	0	0	0
TRAF3	0	0	1	0	0	0	0
TRIM37	0	0	1	0	0	0	0
TRNP1	0	0	1	0	0	0	0
TRPS1	0	0	1	1	0	0	0
TSHZ2	0	0	1	1	0	0	0
TST	0	0	1	0	0	0	0
TSTA3	0	0	1	0	0	0	0
UQCRC1	0	0	1	0	0	0	0
UROS	0	0	1	0	0	0	0
USP2	0	0	1	0	0	0	0
USP25	0	0	1	0	0	0	0
VIP	0	0	1	1	0	0	0
VPS26B	0	0	1	0	0	0	0
VPS41	0	0	1	1	0	0	0
VSTM2L	0	0	1	0	0	0	0
VTI1B	0	0	1	0	0	0	0
WASF3	0	0	1	0	0	0	0
WDR1	0	0	1	0	1	0	0
WDR7	0	0	1	1	0	0	0
WEE1	0	0	1	1	0	0	0
WIF1	0	0	1	1	0	0	0
WSCD1	0	0	1	0	0	0	0
WWC1	0	0	1	0	0	0	0
YARS	0	0	1	0	0	0	0
YWHAB	0	0	1	0	0	0	0
ZDHHC14	0	0	1	0	0	0	0
ZMIZ2	0	0	1	0	0	0	0
ZNF365	0	0	1	0	0	0	0
ZNF395	0	0	1	0	0	0	0
ZNF570	0	0	1	0	0	0	0
AATF	0	0	0	1	0	0	0
ABCA5	0	0	0	1	0	0	0
ABCD3	0	0	0	1	0	0	0
ABCD4	0	0	0	1	0	0	0
ABCE1	0	0	0	1	0	0	0
ABHD10	0	0	0	1	0	0	0
ACACB	0	0	0	1	0	0	0
ACLY	0	0	0	1	0	0	0
ACOT13	0	0	0	1	0	0	0
ACTG2	0	0	0	1	0	0	0
ACVR2B	0	0	0	1	0	0	0
ADAMTS6	0	0	0	1	0	0	0
ADCY7	0	0	0	1	0	0	0
ADIPOR1	0	0	0	1	0	0	0
ADNP	0	0	0	1	0	0	0
ADORA1	0	0	0	1	0	0	0
ADPRHL2	0	0	0	1	0	0	0
AFAP1L2	0	0	0	1	0	0	0
AFF2	0	0	0	1	0	0	0
AGFG1	0	0	0	1	0	1	0
AGK	0	0	0	1	0	0	0
AGPS	0	0	0	1	0	0	0
AIM2	0	0	0	1	0	0	0
AIMP1	0	0	0	1	0	0	0
AKAP12	0	0	0	1	0	1	0
AKAP14	0	0	0	1	0	0	0
AKR7A2	0	0	0	1	0	1	0
ALDH1B1	0	0	0	1	0	0	0
ALDH1L1	0	0	0	1	0	0	0
ALG6	0	0	0	1	0	0	0
ALKBH8	0	0	0	1	0	0	0
AMIGO1	0	0	0	1	0	0	0
AMIGO2	0	0	0	1	0	0	0
AMOTL2	0	0	0	1	0	0	0
ANK1	0	0	0	1	0	1	0
ANKRD29	0	0	0	1	0	0	0
ANKRD49	0	0	0	1	0	0	0
ANKRD50	0	0	0	1	0	0	0
ANP32A	0	0	0	1	0	0	0
ANXA6	0	0	0	1	0	0	0
AP4B1	0	0	0	1	0	0	0
APBB3	0	0	0	1	0	0	0
APC	0	0	0	1	0	0	0
APOBEC2	0	0	0	1	0	0	0
APOL6	0	0	0	1	0	0	0
APP	0	0	0	1	0	0	0
APRT	0	0	0	1	0	0	0
ARHGAP10	0	0	0	1	0	0	0
ARHGAP28	0	0	0	1	0	0	0
ARHGAP9	0	0	0	1	0	0	0
ARHGEF5	0	0	0	1	0	0	0
ARHGEF6	0	0	0	1	0	0	0
ARID1B	0	0	0	1	0	0	0
ARMC2	0	0	0	1	0	0	0
ARRDC3	0	0	0	1	0	1	0
ART3	0	0	0	1	0	0	0
ASB7	0	0	0	1	0	0	0
ASB8	0	0	0	1	0	0	0
ATG2B	0	0	0	1	0	0	0
ATP6V0E1	0	0	0	1	0	0	0
ATP7A	0	0	0	1	0	1	0
ATP8B1	0	0	0	1	0	0	0
ATP8B2	0	0	0	1	0	0	0
AUH	0	0	0	1	0	0	0
AURKB	0	0	0	1	0	0	0
AZI2	0	0	0	1	0	0	0
B3GNT5	0	0	0	1	1	0	0
BAG4	0	0	0	1	0	0	0
BARD1	0	0	0	1	0	0	0
BAZ2B	0	0	0	1	0	0	0
BCL11B	0	0	0	1	0	0	0
BCL6	0	0	0	1	0	0	0
BCL7C	0	0	0	1	0	0	0
BDNF	0	0	0	1	0	0	0
BHLHE22	0	0	0	1	0	0	0
BHLHE40	0	0	0	1	1	0	0
BIRC6	0	0	0	1	0	0	0
BOC	0	0	0	1	1	0	0
BOD1	0	0	0	1	0	0	0
BRAP	0	0	0	1	0	0	0
BRD3	0	0	0	1	0	0	0
BSN	0	0	0	1	0	0	0
BTBD7	0	0	0	1	0	0	0
BTF3	0	0	0	1	0	0	0
BTF3L4	0	0	0	1	0	0	0
C11H12orf29	0	0	0	1	0	0	0
C11H12orf57	0	0	0	1	0	0	0
C14H11orf1	0	0	0	1	0	0	0
C15H9orf24	0	0	0	1	0	0	0
C1H1orf50	0	0	0	1	0	0	0
C1S	0	0	0	1	0	0	0
C3	0	0	0	1	0	0	0
C5H4orf19	0	0	0	1	0	0	0
C6H5orf24	0	0	0	1	0	1	0
C8H8orf46	0	0	0	1	1	0	0
CA2	0	0	0	1	0	0	0
CABYR	0	0	0	1	0	0	0
CACHD1	0	0	0	1	0	0	0
CACNA1D	0	0	0	1	0	0	0
CACNA1I	0	0	0	1	0	0	0
CACNB1	0	0	0	1	0	0	0
CACNG3	0	0	0	1	0	0	0
CALHM2	0	0	0	1	0	0	0
CARHSP1	0	0	0	1	0	0	0
CBFB	0	0	0	1	0	0	0
CBLN4	0	0	0	1	0	0	0
CCDC136	0	0	0	1	0	0	0
CCDC138	0	0	0	1	0	1	0
CCDC14	0	0	0	1	0	0	0
CCDC149	0	0	0	1	0	0	0
CCNA2	0	0	0	1	0	0	0
CCND2	0	0	0	1	0	0	0
CCNG1	0	0	0	1	0	0	0
CCNH	0	0	0	1	0	0	0
CCNI	0	0	0	1	0	0	0
CCNJL	0	0	0	1	0	0	0
CCNT2	0	0	0	1	0	0	0
CD1D	0	0	0	1	0	0	0
CD276	0	0	0	1	0	0	0
CD300E	0	0	0	1	1	0	0
CD46	0	0	0	1	0	1	0
CD47	0	0	0	1	0	0	0
CDC20	0	0	0	1	0	0	0
CDC42BPG	0	0	0	1	0	0	0
CDC42SE2	0	0	0	1	0	0	0
CDCA2	0	0	0	1	0	0	0
CDCA3	0	0	0	1	0	0	0
CDCA7	0	0	0	1	0	0	0
CDH18	0	0	0	1	0	0	0
CDH6	0	0	0	1	0	0	0
CDH7	0	0	0	1	0	0	0
CEBPZ	0	0	0	1	0	0	0
CENPL	0	0	0	1	0	0	0
CEP120	0	0	0	1	0	0	0
CEP170	0	0	0	1	0	0	0
CEP350	0	0	0	1	0	0	0
CEP55	0	0	0	1	0	0	0
CEP70	0	0	0	1	0	0	0
CHCHD6	0	0	0	1	0	0	0
CHRM1	0	0	0	1	0	0	0
CHST7	0	0	0	1	0	0	0
CHSY1	0	0	0	1	0	0	0
CISH	0	0	0	1	0	0	0
CKAP2	0	0	0	1	0	1	0
CKMT2	0	0	0	1	0	1	0
CLASP1	0	0	0	1	0	0	0
CLCC1	0	0	0	1	0	0	0
CLIC1	0	0	0	1	0	0	0
CLIC4	0	0	0	1	0	1	0
CLIP1	0	0	0	1	0	0	0
CLK1	0	0	0	1	0	0	0
CLMN	0	0	0	1	1	0	0
CMTM5	0	0	0	1	0	0	0
CMTM8	0	0	0	1	0	0	0
CNKSR2	0	0	0	1	0	0	0
CNOT6	0	0	0	1	0	0	0
CNOT7	0	0	0	1	0	0	0
CNTN2	0	0	0	1	0	0	0
CNTNAP1	0	0	0	1	1	0	0
COIL	0	0	0	1	0	0	0
COL12A1	0	0	0	1	0	0	0
COL14A1	0	0	0	1	0	0	0
COL6A3	0	0	0	1	0	0	0
COPS2	0	0	0	1	0	0	0
COTL1	0	0	0	1	0	0	0
COX11	0	0	0	1	0	0	0
COX7AH	0	0	0	1	0	0	0
CPEB2	0	0	0	1	0	0	0
CPLX2	0	0	0	1	0	0	0
CPNE9	0	0	0	1	0	0	0
CPT1A	0	0	0	1	0	0	0
CPXM1	0	0	0	1	0	0	0
CRB1	0	0	0	1	0	0	0
CRELD1	0	0	0	1	0	0	0
CRHBP	0	0	0	1	0	0	0
CRYL1	0	0	0	1	0	0	0
CSDE1	0	0	0	1	0	1	0
CSF1R	0	0	0	1	0	0	0
CSK	0	0	0	1	0	0	0
CSNK1G3	0	0	0	1	0	0	0
CSRNP3	0	0	0	1	0	0	0
CSRP2	0	0	0	1	1	0	0
CTGF	0	0	0	1	0	0	0
CTNNAL1	0	0	0	1	0	0	0
CTSK	0	0	0	1	0	0	0
CTTNBP2NL	0	0	0	1	0	0	0
CUL1	0	0	0	1	0	0	0
CUL5	0	0	0	1	0	0	0
CWC15	0	0	0	1	0	0	0
CWF19L2	0	0	0	1	0	0	0
CXHXorf57	0	0	0	1	0	0	0
CYB5R3	0	0	0	1	0	0	0
CYBB	0	0	0	1	0	0	0
CYLD	0	0	0	1	0	0	0
CYP26A1	0	0	0	1	1	1	0
CYP2R1	0	0	0	1	0	0	0
CYYR1	0	0	0	1	0	0	0
DAAM1	0	0	0	1	0	1	0
DAB2	0	0	0	1	0	0	0
DACT1	0	0	0	1	0	0	0
DCAF12	0	0	0	1	0	0	0
DCBLD1	0	0	0	1	0	0	0
DCHS1	0	0	0	1	0	0	0
DCN	0	0	0	1	0	1	0
DCX	0	0	0	1	1	0	0
DDAH2	0	0	0	1	0	0	0
DDX58	0	0	0	1	0	0	0
DHX15	0	0	0	1	0	0	0
DIAPH1	0	0	0	1	0	0	0
DIDO1	0	0	0	1	0	0	0
DIS3	0	0	0	1	0	0	0
DKK2	0	0	0	1	0	0	0
DLD	0	0	0	1	0	0	0
DLGAP5	0	0	0	1	0	0	0
DMPK	0	0	0	1	0	1	0
DNALI1	0	0	0	1	0	0	0
DNMT3A	0	0	0	1	0	1	0
DOCK10	0	0	0	1	0	0	0
DOK4	0	0	0	1	0	0	0
DPM3	0	0	0	1	0	0	0
DPP4	0	0	0	1	0	0	0
DPYS	0	0	0	1	0	0	0
DSCAML1	0	0	0	1	0	1	0
DSEL	0	0	0	1	0	0	0
DSG3	0	0	0	1	0	1	0
DTL	0	0	0	1	0	0	0
DUSP3	0	0	0	1	0	0	0
DYM	0	0	0	1	0	0	0
E2F7	0	0	0	1	0	0	0
EEF1D	0	0	0	1	0	1	0
EFNB1	0	0	0	1	0	0	0
EFNB2	0	0	0	1	0	0	0
EFS	0	0	0	1	0	0	0
EGLN3	0	0	0	1	0	0	0
EGR1	0	0	0	1	0	0	0
EGR2	0	0	0	1	1	1	0
EHD3	0	0	0	1	0	0	0
EIF2AK3	0	0	0	1	0	0	0
EIF3A	0	0	0	1	0	0	0
EIF3E	0	0	0	1	0	0	0
EIF3M	0	0	0	1	0	0	0
ELF2	0	0	0	1	0	0	0
ELMO1	0	0	0	1	0	0	0
ELOVL1	0	0	0	1	0	0	0
ELOVL2	0	0	0	1	0	0	0
EMP2	0	0	0	1	0	0	0
ENPP6	0	0	0	1	0	0	0
EP300	0	0	0	1	0	0	0
EPAS1	0	0	0	1	0	0	0
EPB41	0	0	0	1	0	0	0
EPB41L3	0	0	0	1	0	0	0
EPB41L4A	0	0	0	1	1	0	0
EPB41L5	0	0	0	1	0	0	0
ERCC4	0	0	0	1	0	0	0
ETFB	0	0	0	1	0	0	0
ETNK2	0	0	0	1	0	0	0
EVI5	0	0	0	1	0	0	0
EXOSC3	0	0	0	1	0	0	0
EXT1	0	0	0	1	0	0	0
EXTL2	0	0	0	1	0	0	0
EZH2	0	0	0	1	0	0	0
FAIM	0	0	0	1	0	0	0
FAM110B	0	0	0	1	0	0	0
FAM126A	0	0	0	1	1	0	0
FAM13A	0	0	0	1	0	0	0
FAM172A	0	0	0	1	0	0	0
FAM43A	0	0	0	1	0	0	0
FAM76A	0	0	0	1	0	0	0
FAM76B	0	0	0	1	0	0	0
FAM91A1	0	0	0	1	0	0	0
FAR1	0	0	0	1	0	0	0
FARP1	0	0	0	1	0	0	0
FARP2	0	0	0	1	0	0	0
FARSA	0	0	0	1	0	0	0
FASTKD2	0	0	0	1	0	0	0
FBL	0	0	0	1	0	0	0
FBLN1	0	0	0	1	0	0	0
FBXO28	0	0	0	1	0	0	0
FBXO30	0	0	0	1	0	0	0
FBXO5	0	0	0	1	0	0	0
FCHSD2	0	0	0	1	0	0	0
FDFT1	0	0	0	1	0	0	0
FERMT2	0	0	0	1	0	0	0
FGD4	0	0	0	1	0	0	0
FGFR1	0	0	0	1	0	0	0
FGL2	0	0	0	1	0	0	0
FKBP7	0	0	0	1	0	0	0
FLVCR1	0	0	0	1	0	0	0
FMNL1	0	0	0	1	0	0	0
FMNL2	0	0	0	1	0	0	0
FN1	0	0	0	1	0	0	0
FNBP1L	0	0	0	1	0	0	0
FOS	0	0	0	1	0	0	0
FOSB	0	0	0	1	0	0	0
FOXJ1	0	0	0	1	0	0	0
FOXO3	0	0	0	1	0	0	0
FRAT1	0	0	0	1	0	0	0
FREM2	0	0	0	1	0	0	0
FRMD3	0	0	0	1	1	0	0
FSTL4	0	0	0	1	0	0	0
FXR1	0	0	0	1	0	0	0
FZD7	0	0	0	1	0	0	0
G0S2	0	0	0	1	0	0	0
GABARAPL1	0	0	0	1	0	0	0
GADD45A	0	0	0	1	0	0	0
GADD45B	0	0	0	1	0	0	0
GADD45G	0	0	0	1	0	0	0
GALNTL6	0	0	0	1	0	0	0
GAS2	0	0	0	1	0	0	0
GATA2	0	0	0	1	0	0	0
GDAP1L1	0	0	0	1	0	0	0
GFM1	0	0	0	1	0	0	0
GFRA1	0	0	0	1	0	1	0
GGA3	0	0	0	1	0	0	0
GJB2	0	0	0	1	0	0	0
GJB6	0	0	0	1	1	0	0
GJC1	0	0	0	1	1	0	0
GKAP1	0	0	0	1	0	0	0
GLIPR2	0	0	0	1	0	0	0
GLRB	0	0	0	1	0	0	0
GLYR1	0	0	0	1	0	0	0
GNAI3	0	0	0	1	0	0	0
GNAQ	0	0	0	1	0	0	0
GNB3	0	0	0	1	0	0	0
GNG2	0	0	0	1	0	0	0
GNG5	0	0	0	1	0	0	0
GOLGA2	0	0	0	1	0	0	0
GPAM	0	0	0	1	0	1	0
GPATCH2	0	0	0	1	0	0	0
GPLD1	0	0	0	1	0	1	0
GPNMB	0	0	0	1	0	0	0
GPR143	0	0	0	1	0	0	0
GPR17	0	0	0	1	0	0	0
GPR3	0	0	0	1	0	0	0
GPR34	0	0	0	1	0	0	0
GPR6	0	0	0	1	0	0	0
GPR85	0	0	0	1	0	0	0
GPRC5B	0	0	0	1	0	0	0
GPX7	0	0	0	1	0	0	0
GRASP	0	0	0	1	0	0	0
GRHL1	0	0	0	1	0	0	0
GRIA4	0	0	0	1	0	0	0
GRID1	0	0	0	1	0	0	0
GRIK2	0	0	0	1	0	0	0
GSX1	0	0	0	1	0	0	0
HAUS6	0	0	0	1	0	0	0
HBS1L	0	0	0	1	0	0	0
HCCS	0	0	0	1	0	0	0
HEATR1	0	0	0	1	0	1	0
HECW1	0	0	0	1	0	0	0
HERC1	0	0	0	1	0	0	0
HERC6	0	0	0	1	0	0	0
HES6	0	0	0	1	0	0	0
HIBADH	0	0	0	1	0	1	0
HIF1A	0	0	0	1	0	0	0
HMGCLL1	0	0	0	1	0	0	0
HMGCR	0	0	0	1	0	0	0
HMGXB4	0	0	0	1	0	0	0
HNRNPH2	0	0	0	1	0	1	0
HNRNPM	0	0	0	1	0	0	0
HOMER2	0	0	0	1	0	0	0
HOOK1	0	0	0	1	0	0	0
HOOK3	0	0	0	1	0	0	0
HPS3	0	0	0	1	0	0	0
HRH1	0	0	0	1	0	0	0
HRH2	0	0	0	1	0	0	0
HRH3	0	0	0	1	0	1	0
HSDL1	0	0	0	1	0	0	0
HSPB6	0	0	0	1	0	1	0
HTR4	0	0	0	1	0	0	0
ICAM1	0	0	0	1	0	0	0
ID4	0	0	0	1	0	0	0
IDH1	0	0	0	1	0	0	0
IFI16	0	0	0	1	0	0	0
IFI44L	0	0	0	1	0	0	0
IFT122	0	0	0	1	0	0	0
IFT74	0	0	0	1	0	0	0
IGBP1	0	0	0	1	0	0	0
IGDCC3	0	0	0	1	0	0	0
IGF1R	0	0	0	1	0	0	0
IGFBP3	0	0	0	1	0	0	1
IGFBP4	0	0	0	1	0	0	0
IKZF4	0	0	0	1	0	0	0
ILF3	0	0	0	1	0	0	0
INA	0	0	0	1	0	0	0
ING1	0	0	0	1	0	0	0
INSM2	0	0	0	1	0	0	0
INTS7	0	0	0	1	0	0	0
IPO5	0	0	0	1	0	0	0
IQCA1	0	0	0	1	0	1	0
IQGAP2	0	0	0	1	0	0	0
IREB2	0	0	0	1	0	0	0
ISCU	0	0	0	1	0	0	0
ITGB3BP	0	0	0	1	0	0	0
ITGB8	0	0	0	1	0	0	0
ITPKA	0	0	0	1	1	0	0
ITPR1	0	0	0	1	1	0	0
JKAMP	0	0	0	1	0	0	0
KCMF1	0	0	0	1	0	0	0
KCNB2	0	0	0	1	0	0	0
KCNH7	0	0	0	1	0	0	0
KCNIP2	0	0	0	1	0	0	0
KCNIP3	0	0	0	1	0	0	0
KCNJ3	0	0	0	1	0	0	0
KCNK1	0	0	0	1	1	0	0
KCTD10	0	0	0	1	0	0	0
KCTD12	0	0	0	1	0	0	0
KDM3A	0	0	0	1	0	0	0
KIAA1324L	0	0	0	1	0	0	0
KIF14	0	0	0	1	0	0	0
KIF20A	0	0	0	1	0	0	0
KIF27	0	0	0	1	0	1	0
KIF2A	0	0	0	1	0	0	0
KIF5A	0	0	0	1	0	0	0
KLC3	0	0	0	1	0	0	0
KLF11	0	0	0	1	0	0	0
KLF12	0	0	0	1	0	1	0
KLF8	0	0	0	1	1	0	0
KLHDC1	0	0	0	1	0	0	0
KLHL25	0	0	0	1	0	0	0
KLHL28	0	0	0	1	0	1	0
KLHL8	0	0	0	1	0	0	0
KLK6	0	0	0	1	0	1	0
KLKB1	0	0	0	1	0	0	0
KPNA4	0	0	0	1	0	0	0
KPNB1	0	0	0	1	0	0	0
KTN1	0	0	0	1	0	0	0
LACTB2	0	0	0	1	0	0	0
LAMP2	0	0	0	1	0	0	0
LANCL1	0	0	0	1	0	0	0
LARS	0	0	0	1	0	0	0
LBR	0	0	0	1	0	0	0
LCP2	0	0	0	1	0	0	0
LDB1	0	0	0	1	0	0	0
LGALS3	0	0	0	1	0	0	0
LGMN	0	0	0	1	0	0	0
LHX2	0	0	0	1	0	0	0
LIMA1	0	0	0	1	0	1	0
LIN9	0	0	0	1	0	0	0
LITAF	0	0	0	1	0	0	0
LMLN	0	0	0	1	0	0	0
LMO3	0	0	0	1	0	0	0
LPAR2	0	0	0	1	0	0	0
LPAR5	0	0	0	1	0	0	0
LPAR6	0	0	0	1	0	0	0
LPGAT1	0	0	0	1	0	0	0
LPL	0	0	0	1	1	0	0
LRIG2	0	0	0	1	0	0	0
LRMP	0	0	0	1	0	0	0
LRP12	0	0	0	1	0	0	0
LRRC57	0	0	0	1	0	0	0
LSM7	0	0	0	1	0	0	0
LUC7L3	0	0	0	1	0	0	0
LXN	0	0	0	1	0	0	0
LYSMD2	0	0	0	1	0	0	0
LYZ	0	0	0	1	0	0	0
MAB21L1	0	0	0	1	0	0	0
MAD2L2	0	0	0	1	0	0	0
MAEL	0	0	0	1	0	0	0
MAG	0	0	0	1	0	0	0
MAL	0	0	0	1	1	0	0
MAML2	0	0	0	1	0	0	0
MAP2K1	0	0	0	1	0	0	0
MAP4K5	0	0	0	1	0	0	0
MAPK4	0	0	0	1	0	0	0
2005-03-01	0	0	0	1	0	0	0
2007-03-01	0	0	0	1	0	0	0
MAST2	0	0	0	1	0	0	0
MATN2	0	0	0	1	0	0	0
MBD2	0	0	0	1	0	0	0
MBNL3	0	0	0	1	0	0	0
MCF2L	0	0	0	1	0	0	0
MCM10	0	0	0	1	0	0	0
MCM2	0	0	0	1	0	0	0
MCM5	0	0	0	1	0	0	0
MDM2	0	0	0	1	0	0	0
MDN1	0	0	0	1	0	0	0
MED13L	0	0	0	1	0	0	0
MED19	0	0	0	1	0	0	0
MED21	0	0	0	1	0	0	0
MED31	0	0	0	1	0	0	0
MED4	0	0	0	1	0	1	0
MEGF10	0	0	0	1	0	0	0
MEIS2	0	0	0	1	0	0	0
MELK	0	0	0	1	0	0	0
MEPE	0	0	0	1	0	0	0
MERTK	0	0	0	1	0	0	0
METTL7A	0	0	0	1	0	0	0
MFAP2	0	0	0	1	0	0	0
MGAT4A	0	0	0	1	0	0	0
MICAL2	0	0	0	1	0	0	0
MID1	0	0	0	1	0	0	0
MID1IP1	0	0	0	1	0	0	0
MIF4GD	0	0	0	1	0	0	0
MIOS	0	0	0	1	0	0	0
MLLT3	0	0	0	1	0	0	0
MMP15	0	0	0	1	0	0	0
MMP16	0	0	0	1	1	1	1
MMRN1	0	0	0	1	0	0	0
MOG	0	0	0	1	1	0	0
MORC2	0	0	0	1	0	0	0
MRFAP1	0	0	0	1	0	0	0
MRPL38	0	0	0	1	0	0	0
MRPL44	0	0	0	1	0	1	0
MRPS33	0	0	0	1	0	1	0
MSH3	0	0	0	1	0	0	0
MTF2	0	0	0	1	0	0	0
MTFR1	0	0	0	1	0	0	0
MTSS1	0	0	0	1	0	0	0
MYBL2	0	0	0	1	0	0	0
MYCT1	0	0	0	1	0	0	0
MYEF2	0	0	0	1	0	0	0
MYL6B	0	0	0	1	0	0	0
MYNN	0	0	0	1	0	1	0
MYO18A	0	0	0	1	0	1	0
MYO5C	0	0	0	1	0	1	0
N4BP2	0	0	0	1	0	0	0
NAP1L2	0	0	0	1	0	0	0
NAP1L5	0	0	0	1	0	0	0
NAPEPLD	0	0	0	1	0	0	0
NARS2	0	0	0	1	0	0	0
NCDN	0	0	0	1	0	1	0
NDC80	0	0	0	1	0	0	0
NDUFB10	0	0	0	1	0	0	0
NDUFS1	0	0	0	1	0	0	0
NECAB1	0	0	0	1	0	0	0
NEDD9	0	0	0	1	0	0	0
NEIL3	0	0	0	1	0	0	0
NEK1	0	0	0	1	0	0	0
NEK9	0	0	0	1	0	0	0
NES	0	0	0	1	0	0	0
NEU1	0	0	0	1	0	0	0
NFASC	0	0	0	1	0	0	0
NFATC3	0	0	0	1	0	0	0
NFE2L3	0	0	0	1	1	1	0
NFIA	0	0	0	1	0	0	0
NFIB	0	0	0	1	0	0	0
NFIL3	0	0	0	1	0	0	0
NFYA	0	0	0	1	0	0	0
NGLY1	0	0	0	1	0	0	0
NKRF	0	0	0	1	0	0	0
NLGN1	0	0	0	1	0	0	0
NMNAT3	0	0	0	1	0	0	0
NNT	0	0	0	1	0	0	0
NOL4	0	0	0	1	0	0	0
NOP58	0	0	0	1	0	0	0
NOS1AP	0	0	0	1	0	0	0
NPAS4	0	0	0	1	0	0	0
NPAT	0	0	0	1	0	0	0
NPHP4	0	0	0	1	0	0	0
NPTN	0	0	0	1	0	0	0
NPTX2	0	0	0	1	0	0	0
NR2F1	0	0	0	1	0	0	0
NR4A1	0	0	0	1	0	0	0
NRN1	0	0	0	1	0	0	0
NRSN1	0	0	0	1	0	0	0
NTNG1	0	0	0	1	0	0	0
NUCB2	0	0	0	1	0	0	0
NUDT1	0	0	0	1	0	0	0
NUDT12	0	0	0	1	0	0	0
NUF2	0	0	0	1	0	0	0
NUP50	0	0	0	1	0	0	0
OCIAD2	0	0	0	1	0	0	0
ODC1	0	0	0	1	0	0	0
OGDHL	0	0	0	1	0	0	0
OLFM1	0	0	0	1	0	0	0
OLFM3	0	0	0	1	0	0	0
OPA1	0	0	0	1	0	0	0
OPALIN	0	0	0	1	1	0	0
OPTN	0	0	0	1	0	0	0
OSBPL2	0	0	0	1	0	0	0
OSBPL3	0	0	0	1	0	0	0
OSTF1	0	0	0	1	0	0	0
OTUD4	0	0	0	1	0	0	0
OXA1L	0	0	0	1	0	0	0
OXNAD1	0	0	0	1	0	0	0
PACSIN3	0	0	0	1	0	0	0
PADI2	0	0	0	1	0	0	0
PAG1	0	0	0	1	0	0	0
PAK2	0	0	0	1	0	0	0
PALLD	0	0	0	1	0	1	0
PALMD	0	0	0	1	0	0	0
PAMR1	0	0	0	1	0	0	0
PAPSS1	0	0	0	1	0	0	0
PATZ1	0	0	0	1	0	0	0
PBRM1	0	0	0	1	0	0	0
PCDH18	0	0	0	1	0	0	0
PCDH8	0	0	0	1	0	0	0
PCDHB4	0	0	0	1	0	0	0
PCLO	0	0	0	1	0	0	0
PCM1	0	0	0	1	0	0	0
PDCL	0	0	0	1	0	0	0
PDE1C	0	0	0	1	0	1	0
PDE2A	0	0	0	1	0	0	0
PDE8A	0	0	0	1	0	0	0
PDGFD	0	0	0	1	0	0	0
PDS5B	0	0	0	1	0	0	0
PER1	0	0	0	1	0	0	0
PER2	0	0	0	1	0	0	0
PER3	0	0	0	1	0	0	0
PEX1	0	0	0	1	0	0	0
PFDN1	0	0	0	1	0	0	0
PFDN5	0	0	0	1	0	0	0
PGRMC2	0	0	0	1	0	0	0
PHC1	0	0	0	1	0	0	0
PHC3	0	0	0	1	0	0	0
PHF20	0	0	0	1	0	0	0
PHKA1	0	0	0	1	0	0	0
PHLDB2	0	0	0	1	0	0	0
PHOSPHO2	0	0	0	1	0	0	0
PHYHIPL	0	0	0	1	0	0	0
PI4KA	0	0	0	1	0	0	0
PID1	0	0	0	1	0	0	0
PIGA	0	0	0	1	0	0	0
PIK3CG	0	0	0	1	0	0	0
PIK3R4	0	0	0	1	0	0	0
PIP5K1B	0	0	0	1	0	0	0
PIP5KL1	0	0	0	1	0	0	0
PIR	0	0	0	1	0	1	0
PITRM1	0	0	0	1	0	0	0
PLAGL1	0	0	0	1	0	0	0
PLAT	0	0	0	1	0	0	0
PLEKHJ1	0	0	0	1	0	0	0
PLK4	0	0	0	1	0	0	0
PLN	0	0	0	1	0	0	0
PLS3	0	0	0	1	0	0	0
PMS1	0	0	0	1	0	0	0
PNPLA3	0	0	0	1	0	0	0
PNPLA8	0	0	0	1	0	0	0
POLA1	0	0	0	1	0	0	0
POLR3E	0	0	0	1	0	0	0
PON3	0	0	0	1	1	0	0
POU6F2	0	0	0	1	0	0	0
PPIL3	0	0	0	1	0	0	0
PPM1A	0	0	0	1	0	0	0
PPM1J	0	0	0	1	0	0	0
PPME1	0	0	0	1	0	0	0
PPP1R12A	0	0	0	1	0	0	0
PPP2R3A	0	0	0	1	0	0	0
PPP2R3C	0	0	0	1	0	0	0
PRDX1	0	0	0	1	0	0	0
PRDX3	0	0	0	1	0	0	0
PRDX4	0	0	0	1	0	0	0
PRKCQ	0	0	0	1	0	0	0
PRMT3	0	0	0	1	0	0	0
PRPSAP2	0	0	0	1	0	0	0
PRR15	0	0	0	1	0	0	0
PRRT1	0	0	0	1	0	0	0
PSAP	0	0	0	1	0	0	0
PSMA4	0	0	0	1	0	0	0
PSMD11	0	0	0	1	0	0	0
PSME1	0	0	0	1	0	0	0
PSRC1	0	0	0	1	0	0	0
PTAFR	0	0	0	1	0	0	0
PTEN	0	0	0	1	0	0	0
PTGFR	0	0	0	1	0	0	0
PTGIS	0	0	0	1	0	0	0
PTGS1	0	0	0	1	0	0	0
PTH2R	0	0	0	1	0	0	0
PTHLH	0	0	0	1	0	0	0
PTPN18	0	0	0	1	0	0	0
PTPN3	0	0	0	1	0	0	0
PTPN4	0	0	0	1	0	0	0
PTPRB	0	0	0	1	0	0	0
PUM2	0	0	0	1	0	0	0
PUS3	0	0	0	1	0	0	0
PYGM	0	0	0	1	0	0	0
QARS	0	0	0	1	0	0	0
RAB17	0	0	0	1	0	1	0
RAB28	0	0	0	1	0	0	0
RAB3C	0	0	0	1	0	0	0
RAD21	0	0	0	1	0	0	0
RAI14	0	0	0	1	0	0	0
RALA	0	0	0	1	0	0	0
RAP1GAP	0	0	0	1	0	0	0
RARA	0	0	0	1	0	0	0
RASGEF1C	0	0	0	1	0	0	0
RASL10B	0	0	0	1	0	0	0
RASSF5	0	0	0	1	1	0	0
RASSF8	0	0	0	1	0	0	0
RB1	0	0	0	1	0	0	0
RBM11	0	0	0	1	0	0	0
RBM15	0	0	0	1	0	0	0
RBM44	0	0	0	1	0	0	0
RBPJ	0	0	0	1	0	0	0
RCOR3	0	0	0	1	0	0	0
RDH10	0	0	0	1	0	0	0
RDX	0	0	0	1	0	0	0
REC8	0	0	0	1	0	0	0
REEP3	0	0	0	1	0	0	0
RELA	0	0	0	1	0	0	0
RERGL	0	0	0	1	0	0	0
RET	0	0	0	1	0	0	0
RFTN1	0	0	0	1	1	0	0
RFX3	0	0	0	1	0	1	0
RFX7	0	0	0	1	0	0	0
RGS10	0	0	0	1	0	0	0
RIN2	0	0	0	1	0	0	0
RMI1	0	0	0	1	0	0	0
RNASEH2A	0	0	0	1	0	0	0
RNF111	0	0	0	1	0	1	0
RNF138	0	0	0	1	0	0	0
RNF144B	0	0	0	1	0	0	0
RNF38	0	0	0	1	0	0	0
RNF44	0	0	0	1	0	0	0
ROBO1	0	0	0	1	0	0	0
ROCK2	0	0	0	1	0	0	0
RPA2	0	0	0	1	0	0	0
RPAP3	0	0	0	1	0	0	0
RPL22	0	0	0	1	0	0	0
RPL27A	0	0	0	1	0	0	0
RPL37A	0	0	0	1	0	0	0
RPL4	0	0	0	1	0	0	0
RPN1	0	0	0	1	0	0	0
RPS16	0	0	0	1	0	0	0
RPS20	0	0	0	1	0	0	0
RPS21	0	0	0	1	0	0	0
RPS27L	0	0	0	1	0	0	0
RPS4Y1	0	0	0	1	0	0	0
RRAS2	0	0	0	1	0	0	0
RRM1	0	0	0	1	0	0	0
RRM2	0	0	0	1	0	0	0
RSBN1	0	0	0	1	0	0	0
RSBN1L	0	0	0	1	0	0	0
RSL1D1	0	0	0	1	0	0	0
RSL24D1	0	0	0	1	0	0	0
RSPRY1	0	0	0	1	0	0	0
RSRC1	0	0	0	1	0	0	0
RUNX1T1	0	0	0	1	0	0	0
RWDD1	0	0	0	1	0	0	0
RYK	0	0	0	1	0	0	0
S100A10	0	0	0	1	0	0	0
SART3	0	0	0	1	0	1	0
SASH1	0	0	0	1	0	0	0
SASS6	0	0	0	1	0	0	0
SCFD2	0	0	0	1	0	0	0
SCML1	0	0	0	1	0	0	0
SCN1B	0	0	0	1	1	1	0
SCN2B	0	0	0	1	0	0	0
SCN8A	0	0	0	1	0	0	0
SCN9A	0	0	0	1	1	0	0
SDAD1	0	0	0	1	0	0	0
SDC4	0	0	0	1	0	0	0
SDS	0	0	0	1	0	1	1
SEC14L5	0	0	0	1	1	1	0
SEMA3F	0	0	0	1	0	0	0
2011-09-01	0	0	0	1	0	0	0
SERINC1	0	0	0	1	0	0	0
SERINC5	0	0	0	1	1	0	0
SESTD1	0	0	0	1	0	0	0
SETBP1	0	0	0	1	0	0	0
SETD7	0	0	0	1	0	0	0
SEZ6	0	0	0	1	0	0	0
SH2B3	0	0	0	1	0	0	0
SH3GLB1	0	0	0	1	0	0	0
SHCBP1	0	0	0	1	0	0	0
SHOC2	0	0	0	1	0	0	0
SKA1	0	0	0	1	0	0	0
SKA2	0	0	0	1	0	0	0
SKA3	0	0	0	1	0	0	0
SLA	0	0	0	1	1	1	0
SLC12A8	0	0	0	1	0	0	0
SLC13A3	0	0	0	1	0	0	0
SLC14A1	0	0	0	1	0	0	0
SLC24A2	0	0	0	1	0	0	0
SLC24A4	0	0	0	1	1	0	0
SLC25A24	0	0	0	1	0	0	0
SLC25A28	0	0	0	1	0	0	0
SLC25A3	0	0	0	1	0	0	0
SLC25A32	0	0	0	1	0	0	0
SLC26A2	0	0	0	1	0	0	0
SLC30A3	0	0	0	1	0	0	0
SLC30A4	0	0	0	1	0	0	0
SLC30A7	0	0	0	1	0	0	0
SLC35F2	0	0	0	1	0	0	0
SLC38A11	0	0	0	1	0	0	0
SLC38A9	0	0	0	1	0	1	0
SLC39A12	0	0	0	1	0	0	0
SLC41A3	0	0	0	1	0	0	0
SLC44A5	0	0	0	1	0	0	0
SLC4A10	0	0	0	1	0	0	0
SLC4A1AP	0	0	0	1	0	0	0
SLC7A14	0	0	0	1	0	0	0
SLC7A2	0	0	0	1	0	0	0
SLC7A6OS	0	0	0	1	0	0	0
SLCO1A2	0	0	0	1	0	0	0
SLITRK3	0	0	0	1	0	0	0
SLU7	0	0	0	1	0	0	0
SMAD3	0	0	0	1	0	0	0
SMAD5	0	0	0	1	0	1	0
SMARCC1	0	0	0	1	0	0	0
SMARCD3	0	0	0	1	0	0	0
SMPD1	0	0	0	1	0	0	0
SMPX	0	0	0	1	0	0	0
SMTNL2	0	0	0	1	0	0	0
SMURF2	0	0	0	1	0	0	0
SNCAIP	0	0	0	1	0	1	0
SNCB	0	0	0	1	0	0	0
SNX16	0	0	0	1	0	0	0
SNX9	0	0	0	1	0	0	0
SOCS6	0	0	0	1	0	0	0
SON	0	0	0	1	0	0	0
SOSTDC1	0	0	0	1	0	0	0
SOX11	0	0	0	1	1	1	0
SOX3	0	0	0	1	0	0	0
SOX4	0	0	0	1	0	0	0
SOX5	0	0	0	1	0	0	0
SP1	0	0	0	1	0	0	0
SP4	0	0	0	1	0	0	0
SPA17	0	0	0	1	0	0	0
SPAG5	0	0	0	1	0	0	0
SPARC	0	0	0	1	0	0	0
SPATA1	0	0	0	1	0	0	0
SPATA17	0	0	0	1	0	0	0
SPATA2L	0	0	0	1	0	0	0
SPATS2	0	0	0	1	0	0	0
SPINT2	0	0	0	1	0	1	0
SPRED2	0	0	0	1	0	0	0
SQLE	0	0	0	1	0	0	0
SRGAP1	0	0	0	1	0	0	0
SRP72	0	0	0	1	0	0	0
SRRT	0	0	0	1	0	1	0
SSFA2	0	0	0	1	0	0	0
SSR4	0	0	0	1	0	0	0
ST13	0	0	0	1	0	0	0
ST3GAL1	0	0	0	1	0	0	0
ST3GAL6	0	0	0	1	0	0	0
ST6GAL2	0	0	0	1	0	0	0
ST6GALNAC3	0	0	0	1	0	0	0
ST6GALNAC4	0	0	0	1	0	0	0
ST6GALNAC5	0	0	0	1	0	0	0
ST8SIA4	0	0	0	1	0	0	0
ST8SIA5	0	0	0	1	0	0	0
STAT1	0	0	0	1	0	1	0
STC2	0	0	0	1	0	0	0
STK32B	0	0	0	1	0	0	0
STMN1	0	0	0	1	0	0	0
STOX1	0	0	0	1	0	0	0
STXBP1	0	0	0	1	0	0	0
STYX	0	0	0	1	0	0	0
SYT6	0	0	0	1	0	0	0
TACC1	0	0	0	1	0	0	0
TACR1	0	0	0	1	0	0	0
TAF5	0	0	0	1	0	0	0
TAOK2	0	0	0	1	0	0	0
TASP1	0	0	0	1	0	0	0
TCERG1	0	0	0	1	0	0	0
TDG	0	0	0	1	0	0	0
TEAD1	0	0	0	1	0	0	0
TET1	0	0	0	1	0	0	0
TFAM	0	0	0	1	0	0	0
TFAP2C	0	0	0	1	0	0	0
TFG	0	0	0	1	0	0	0
TGFBR1	0	0	0	1	0	0	0
TGFBR2	0	0	0	1	0	0	0
TGS1	0	0	0	1	0	0	0
THAP10	0	0	0	1	0	1	0
THAP5	0	0	0	1	0	0	0
TIA1	0	0	0	1	0	0	0
TIMM9	0	0	0	1	0	1	0
TIMP2	0	0	0	1	0	0	0
TIPRL	0	0	0	1	0	0	0
TKTL1	0	0	0	1	0	0	0
TM2D1	0	0	0	1	0	0	0
TM4SF18	0	0	0	1	0	1	0
TMCC2	0	0	0	1	0	0	0
TMED5	0	0	0	1	0	0	0
TMEM106B	0	0	0	1	0	0	0
TMEM108	0	0	0	1	0	0	0
TMEM125	0	0	0	1	0	0	0
TMEM130	0	0	0	1	0	0	0
TMEM144	0	0	0	1	1	0	0
TMEM159	0	0	0	1	1	1	0
TMEM216	0	0	0	1	0	0	0
TMEM25	0	0	0	1	0	0	0
TNFRSF19	0	0	0	1	0	0	0
TNFSF10	0	0	0	1	0	0	0
TNNT2	0	0	0	1	1	0	0
TNPO1	0	0	0	1	0	0	0
TOB2	0	0	0	1	0	1	0
TOLLIP	0	0	0	1	0	0	0
TOP2A	0	0	0	1	0	1	0
TOR1AIP2	0	0	0	1	0	0	0
TOX	0	0	0	1	0	0	0
TPD52L1	0	0	0	1	0	0	0
TPRKB	0	0	0	1	0	0	0
TRAF4	0	0	0	1	0	0	0
TRAFD1	0	0	0	1	0	0	0
TRH	0	0	0	1	0	0	0
TRHDE	0	0	0	1	0	0	0
TRIM22	0	0	0	1	0	0	0
TRIM23	0	0	0	1	0	0	0
TRIM24	0	0	0	1	0	0	0
TRIM36	0	0	0	1	0	0	0
TRMT11	0	0	0	1	0	1	0
TRPC3	0	0	0	1	0	0	0
TRPM6	0	0	0	1	0	0	0
TSEN34	0	0	0	1	0	0	0
TSKU	0	0	0	1	0	0	0
TSPAN18	0	0	0	1	0	0	0
TSPO	0	0	0	1	0	0	0
TTBK2	0	0	0	1	0	0	0
TTC28	0	0	0	1	0	0	0
TTC37	0	0	0	1	0	0	0
TTC5	0	0	0	1	0	0	0
TUBA4A	0	0	0	1	0	0	0
TULP3	0	0	0	1	0	0	0
TWISTNB	0	0	0	1	0	0	0
TXNDC17	0	0	0	1	0	0	0
TXNIP	0	0	0	1	0	0	0
TYMS	0	0	0	1	0	0	0
TYRO3	0	0	0	1	0	0	0
UBA6	0	0	0	1	0	0	0
UBE2J1	0	0	0	1	0	0	0
UBTD2	0	0	0	1	0	0	0
UBXN4	0	0	0	1	0	0	0
UCK1	0	0	0	1	0	0	0
UEVLD	0	0	0	1	0	0	0
UFM1	0	0	0	1	0	0	0
UGDH	0	0	0	1	0	0	0
UGGT2	0	0	0	1	0	0	0
UGT8	0	0	0	1	0	0	0
UHRF1BP1L	0	0	0	1	0	0	0
UNC50	0	0	0	1	0	0	0
UNG	0	0	0	1	0	0	0
UROD	0	0	0	1	0	0	0
USP21	0	0	0	1	0	0	0
USP36	0	0	0	1	0	0	0
USP9X	0	0	0	1	0	0	0
UTP20	0	0	0	1	0	1	0
UTRN	0	0	0	1	0	0	0
VASH2	0	0	0	1	1	0	0
VEPH1	0	0	0	1	0	0	0
VEZF1	0	0	0	1	0	0	0
VGLL4	0	0	0	1	0	0	0
VIM	0	0	0	1	0	0	0
VPS52	0	0	0	1	0	0	0
VRK3	0	0	0	1	0	0	0
VWC2	0	0	0	1	0	0	0
WDR54	0	0	0	1	0	0	0
WDR60	0	0	0	1	0	0	0
WIPF1	0	0	0	1	0	0	0
XPR1	0	0	0	1	0	0	0
XRN1	0	0	0	1	0	0	0
ZBTB26	0	0	0	1	0	0	0
ZBTB3	0	0	0	1	0	0	0
ZBTB33	0	0	0	1	0	0	0
ZBTB44	0	0	0	1	0	1	0
ZCCHC10	0	0	0	1	0	0	0
ZFAND1	0	0	0	1	0	0	0
ZFP37	0	0	0	1	0	0	0
ZFP64	0	0	0	1	0	0	0
ZFYVE16	0	0	0	1	0	0	0
ZKSCAN1	0	0	0	1	0	0	0
ZMAT4	0	0	0	1	0	0	0
ZNF12	0	0	0	1	0	1	0
ZNF131	0	0	0	1	0	0	0
ZNF227	0	0	0	1	0	0	0
ZNF274	0	0	0	1	0	0	0
ZNF280B	0	0	0	1	0	0	0
ZNF287	0	0	0	1	0	0	0
ZNF334	0	0	0	1	0	0	0
ZNF420	0	0	0	1	0	0	0
ZNF451	0	0	0	1	0	1	0
ZNF502	0	0	0	1	0	0	0
ZNF528	0	0	0	1	0	0	0
ZNF568	0	0	0	1	0	0	0
ZNF583	0	0	0	1	0	0	0
ZNF596	0	0	0	1	0	0	0
ZNF613	0	0	0	1	0	0	0
ZNF627	0	0	0	1	0	0	0
ZNF641	0	0	0	1	0	0	0
ZNF652	0	0	0	1	0	0	0
ZNF689	0	0	0	1	0	0	0
ZNF786	0	0	0	1	0	0	0
ZNF800	0	0	0	1	0	1	0
ZNRF1	0	0	0	1	0	0	0
ZSCAN16	0	0	0	1	0	0	0
ZSCAN2	0	0	0	1	0	0	0
ZYG11B	0	0	0	1	0	0	0
ZYX	0	0	0	1	0	1	0
ZZEF1	0	0	0	1	0	0	0
ABCA8	0	0	0	0	1	0	1
ADAMTS4	0	0	0	0	1	0	0
ANXA1	0	0	0	0	1	0	0
ANXA11	0	0	0	0	1	1	0
APLNR	0	0	0	0	1	0	0
ASCL1	0	0	0	0	1	0	0
CBX7	0	0	0	0	1	0	0
CD36	0	0	0	0	1	0	0
CNDP1	0	0	0	0	1	0	1
COBL	0	0	0	0	1	1	0
COL1A2	0	0	0	0	1	0	0
CPEB1	0	0	0	0	1	0	0
CYS1	0	0	0	0	1	0	0
DOCK5	0	0	0	0	1	1	1
DPYSL3	0	0	0	0	1	1	0
DPYSL5	0	0	0	0	1	0	0
E2F5	0	0	0	0	1	0	0
ELOVL6	0	0	0	0	1	0	0
EPHB2	0	0	0	0	1	0	0
FHL2	0	0	0	0	1	0	0
FST	0	0	0	0	1	0	0
HAS2	0	0	0	0	1	0	0
HHATL	0	0	0	0	1	0	0
IFIT1	0	0	0	0	1	0	0
IL17RD	0	0	0	0	1	0	0
ISLR2	0	0	0	0	1	0	0
KCTD15	0	0	0	0	1	0	0
KLF7	0	0	0	0	1	0	0
KLHDC8A	0	0	0	0	1	1	0
L3MBTL3	0	0	0	0	1	0	0
MAP7	0	0	0	0	1	0	0
MBOAT1	0	0	0	0	1	1	0
MYC	0	0	0	0	1	0	0
MYLK	0	0	0	0	1	1	0
NQO1	0	0	0	0	1	0	0
NT5DC3	0	0	0	0	1	0	0
NUAK1	0	0	0	0	1	0	0
PDP1	0	0	0	0	1	0	0
PPEF1	0	0	0	0	1	0	0
PTPRO	0	0	0	0	1	0	0
RASD1	0	0	0	0	1	0	0
RASL11B	0	0	0	0	1	0	0
RGN	0	0	0	0	1	0	0
RPRM	0	0	0	0	1	1	0
SEMA4G	0	0	0	0	1	0	0
SLCO5A1	0	0	0	0	1	0	0
SUSD1	0	0	0	0	1	0	0
TAL2	0	0	0	0	1	0	0
TGFB3	0	0	0	0	1	0	0
VAV2	0	0	0	0	1	0	0
ZCCHC12	0	0	0	0	1	0	0
ABTB1	0	0	0	0	0	1	0
ACSM5	0	0	0	0	0	1	0
AGPAT5	0	0	0	0	0	1	0
AK1	0	0	0	0	0	1	0
AKR7A3	0	0	0	0	0	1	0
ALAS2	0	0	0	0	0	1	0
ALK	0	0	0	0	0	1	0
ALKBH4	0	0	0	0	0	1	0
ANAPC13	0	0	0	0	0	1	0
ANGPT2	0	0	0	0	0	1	0
APOBEC3C	0	0	0	0	0	1	0
AQP5	0	0	0	0	0	1	0
ARHGAP24	0	0	0	0	0	1	0
ARHGDIG	0	0	0	0	0	1	0
ARL13B	0	0	0	0	0	1	0
ARL15	0	0	0	0	0	1	0
ASB1	0	0	0	0	0	1	0
ATG7	0	0	0	0	0	1	0
BCAN	0	0	0	0	0	1	0
BCHE	0	0	0	0	0	1	0
BSDC1	0	0	0	0	0	1	0
BSG	0	0	0	0	0	1	0
CAB39	0	0	0	0	0	1	0
CALCRL	0	0	0	0	0	1	0
CCDC134	0	0	0	0	0	1	0
CCDC22	0	0	0	0	0	1	0
CCS	0	0	0	0	0	1	0
CDH19	0	0	0	0	0	1	0
CDH22	0	0	0	0	0	1	0
CENPA	0	0	0	0	0	1	0
CHD1L	0	0	0	0	0	1	0
CHERP	0	0	0	0	0	1	0
CHID1	0	0	0	0	0	1	0
CHIT1	0	0	0	0	0	1	0
CHMP5	0	0	0	0	0	1	0
CLCNKA	0	0	0	0	0	1	0
CLDN3	0	0	0	0	0	1	0
CLN6	0	0	0	0	0	1	0
CNGB1	0	0	0	0	0	1	0
COL1A1	0	0	0	0	0	1	0
COL3A1	0	0	0	0	0	1	0
COL4A1	0	0	0	0	0	1	0
CREB3	0	0	0	0	0	1	0
CTNND1	0	0	0	0	0	1	0
DAP	0	0	0	0	0	1	0
DCAF17	0	0	0	0	0	1	0
DDX24	0	0	0	0	0	1	0
[truncated: 153 more rows]
